# Supplementary material for: Aza-proline effectively mimics l-proline stereochemistry in triple helical collagen
Source: Chem Sci. 2019 Jun 21;10(29):6979–83. doi: 10.1039/c9sc02211b (PMC6761869; doi:10.1039/c9sc02211b)
Supplement: Supplementary file 1 [file SC-010-C9SC02211B-s001.pdb]

REMARK   3
REMARK   3 REFINEMENT.
REMARK   3   PROGRAM     : PHENIX (dev_3120: ???)
REMARK   3   AUTHORS     : Adams,Afonine,Bunkoczi,Burnley,Chen,Dar,Davis,
REMARK   3               : Draizen,Echols,Gildea,Gros,Grosse-Kunstleve,Headd,
REMARK   3               : Hintze,Hung,Ioerger,Liebschner,McCoy,McKee,Moriarty,
REMARK   3               : Oeffner,Poon,Read,Richardson,Richardson,Sacchettini,
REMARK   3               : Sauter,Sobolev,Storoni,Terwilliger,Williams,Zwart
REMARK   3
REMARK   3  X-RAY DATA.
REMARK   3  
REMARK   3  REFINEMENT TARGET : ML
REMARK   3  
REMARK   3  DATA USED IN REFINEMENT.
REMARK   3   RESOLUTION RANGE HIGH (ANGSTROMS) : 1.100   
REMARK   3   RESOLUTION RANGE LOW  (ANGSTROMS) : 48.807  
REMARK   3   MIN(FOBS/SIGMA_FOBS)              : 1.34  
REMARK   3   COMPLETENESS FOR RANGE        (%) : 98.59 
REMARK   3   NUMBER OF REFLECTIONS             : 19818     
REMARK   3   NUMBER OF REFLECTIONS (NON-ANOMALOUS) : 19818     
REMARK   3  
REMARK   3  FIT TO DATA USED IN REFINEMENT.
REMARK   3   R VALUE     (WORKING + TEST SET) : 0.1186
REMARK   3   R VALUE            (WORKING SET) : 0.1172
REMARK   3   FREE R VALUE                     : 0.1442
REMARK   3   FREE R VALUE TEST SET SIZE   (%) : 4.63  
REMARK   3   FREE R VALUE TEST SET COUNT      : 917       
REMARK   3  
REMARK   3  FIT TO DATA USED IN REFINEMENT (IN BINS).
REMARK   3   BIN  RESOLUTION RANGE  COMPL.    NWORK NFREE   RWORK  RFREE  CCWORK CCFREE
REMARK   3     1 48.8548 -  2.1042    0.98     2758   164  0.1073 0.1253   0.978  0.966
REMARK   3     2  2.1042 -  1.6701    0.99     2720   132  0.0990 0.1257   0.980  0.965
REMARK   3     3  1.6701 -  1.4590    0.99     2702   113  0.1049 0.1524   0.977  0.958
REMARK   3     4  1.4590 -  1.3256    0.99     2684   126  0.1107 0.1680   0.975  0.941
REMARK   3     5  1.3256 -  1.2306    0.98     2696   114  0.1575 0.2040   0.951  0.919
REMARK   3     6  1.2306 -  1.1580    0.99     2676   124  0.1825 0.2088   0.925  0.890
REMARK   3     7  1.1580 -  1.1000    0.99     2665   144  0.2360 0.2598   0.872  0.869
REMARK   3  
REMARK   3  BULK SOLVENT MODELLING.
REMARK   3   METHOD USED        : FLAT BULK SOLVENT MODEL
REMARK   3   SOLVENT RADIUS     : 1.11    
REMARK   3   SHRINKAGE RADIUS   : 0.90    
REMARK   3   GRID STEP FACTOR   : 4.00    
REMARK   3  
REMARK   3  ERROR ESTIMATES.
REMARK   3   COORDINATE ERROR (MAXIMUM-LIKELIHOOD BASED)     : 0.12    
REMARK   3   PHASE ERROR (DEGREES, MAXIMUM-LIKELIHOOD BASED) : 18.87   
REMARK   3  
REMARK   3  STRUCTURE FACTORS CALCULATION ALGORITHM : FFT
REMARK   3  
REMARK   3  
REMARK   3  GEOMETRY RESTRAINTS LIBRARY: CDL v1.2
REMARK   3  DEVIATIONS FROM IDEAL VALUES.
REMARK   3    BOND      :  0.025   0.166    517
REMARK   3    ANGLE     :  1.964  10.669    719
REMARK   3    CHIRALITY :  0.082   0.268     66
REMARK   3    PLANARITY :  0.043   0.240     96
REMARK   3    DIHEDRAL  : 15.412 176.598    190
REMARK   3    MIN NONBONDED DISTANCE : 1.706 
REMARK   3  REMARK   3  
REMARK   3  MOLPROBITY STATISTICS.
REMARK   3    ALL-ATOM CLASHSCORE : 4.52
REMARK   3    RAMACHANDRAN PLOT:
REMARK   3      OUTLIERS : 0.00  %
REMARK   3      ALLOWED  : 0.00  %
REMARK   3      FAVORED  : 100.00 %
REMARK   3    ROTAMER OUTLIERS : 0.00 %
REMARK   3    CBETA DEVIATIONS : 6
REMARK   3    PEPTIDE PLANE:
REMARK   3      CIS-PROLINE     : 0.0
REMARK   3      CIS-GENERAL     : 0.0
REMARK   3      TWISTED PROLINE : 0.0
REMARK   3      TWISTED GENERAL : 0.0
REMARK   3  
REMARK   3  ATOMIC DISPLACEMENT PARAMETERS.
REMARK   3   WILSON B : 10.84
REMARK   3   RMS(B_ISO_OR_EQUIVALENT_BONDED) : 1.49
REMARK   3   ATOMS          NUMBER OF ATOMS
REMARK   3                    ISO.  ANISO. 
REMARK   3    ALL         :    431     645
REMARK   3    ALL (NO H)  :      0     645
REMARK   3    SOLVENT     :      0     168
REMARK   3    NON-SOLVENT :      0     477
REMARK   3    HYDROGENS   :    431       0
REMARK   3  
REMARK   3
CRYST1   27.538   18.175   48.834  90.00  91.92  90.00 P 1 21 1
SCALE1      0.036313  0.000000  0.001215        0.00000
SCALE2      0.000000  0.055021  0.000000        0.00000
SCALE3      0.000000  0.000000  0.020489        0.00000
HETATM    1  O1  SO4 B   1      10.943  -4.187   3.274  1.00 18.11           O
ANISOU    1  O1  SO4 B   1     2108   3249   1526    303   -364    298       O
HETATM    2  O2  SO4 B   1       8.864  -5.189   2.922  1.00 17.28           O
ANISOU    2  O2  SO4 B   1     2830   2211   1523   -322  -1096    191       O
HETATM    3  O3  SO4 B   1      10.122  -5.765   4.838  1.00 16.92           O
ANISOU    3  O3  SO4 B   1     2440   2700   1287    167   -573    437       O
HETATM    4  O4  SO4 B   1       9.065  -3.520   4.496  1.00 16.63           O
ANISOU    4  O4  SO4 B   1     2258   2521   1541    -53   -184    -67       O
HETATM    5  S   SO4 B   1       9.738  -4.681   3.962  1.00 14.00           S
ANISOU    5  S   SO4 B   1     1668   2344   1308     54   -545     -5       S

ATOM      6  N   PRO C   1     -14.141   2.302 -22.986  1.00 26.05           N
ANISOU    6  N   PRO C   1     3423   3882   2593    379  -1467   -397       N
ATOM      7  CA  PRO C   1     -13.354   3.525 -22.952  1.00 23.90           C
ANISOU    7  CA  PRO C   1     3189   3619   2275    418  -1376    -92       C
ATOM      8  C   PRO C   1     -12.307   3.531 -21.836  1.00 21.29           C
ANISOU    8  C   PRO C   1     2972   3414   1703    145  -1125    327       C
ATOM      9  O   PRO C   1     -12.308   2.610 -20.974  1.00 19.65           O
ANISOU    9  O   PRO C   1     2938   2969   1559     74  -1152     77       O
ATOM     10  CB  PRO C   1     -14.427   4.621 -22.736  1.00 26.19           C
ANISOU   10  CB  PRO C   1     3277   4123   2551    485  -1505   -297       C
ATOM     11  CG  PRO C   1     -15.738   3.997 -23.184  1.00 28.64           C
ANISOU   11  CG  PRO C   1     3548   4565   2771    199  -1498   -353       C
ATOM     12  CD  PRO C   1     -15.571   2.575 -22.712  1.00 28.67           C
ANISOU   12  CD  PRO C   1     3577   4498   2817    201  -1413   -438       C
ATOM     13  H2  PRO C   1     -13.805   1.696 -22.323  1.00 31.25           H
ATOM     14  H3  PRO C   1     -14.060   1.903 -23.856  1.00 31.25           H
ATOM     15  HA  PRO C   1     -12.906   3.677 -23.798  1.00 28.68           H
ATOM     16  HB2 PRO C   1     -14.463   4.865 -21.798  1.00 31.42           H
ATOM     17  HB3 PRO C   1     -14.213   5.400 -23.273  1.00 31.42           H
ATOM     18  HG2 PRO C   1     -16.491   4.432 -22.754  1.00 34.37           H
ATOM     19  HG3 PRO C   1     -15.831   4.047 -24.148  1.00 34.37           H
ATOM     20  HD2 PRO C   1     -15.763   2.500 -21.764  1.00 34.39           H
ATOM     21  HD3 PRO C   1     -16.142   1.974 -23.215  1.00 34.39           H
HETATM   22  N   HYP C   2     -11.462   4.558 -21.821  1.00 20.85           N
ANISOU   22  N   HYP C   2     2856   3688   1378   -271   -807    385       N
HETATM   23  CA  HYP C   2     -10.383   4.579 -20.853  1.00 19.36           C
ANISOU   23  CA  HYP C   2     2695   3354   1305   -162   -418    405       C
HETATM   24  C   HYP C   2     -10.899   4.686 -19.419  1.00 17.78           C
ANISOU   24  C   HYP C   2     2295   3115   1346    412   -404    217       C
HETATM   25  O   HYP C   2     -12.029   5.186 -19.194  1.00 18.08           O
ANISOU   25  O   HYP C   2     2426   2772   1671    456   -313    376       O
HETATM   26  CB  HYP C   2      -9.631   5.844 -21.274  1.00 22.71           C
ANISOU   26  CB  HYP C   2     3316   3991   1323   -440   -288    303       C
HETATM   27  CG  HYP C   2      -9.914   6.015 -22.727  1.00 26.24           C
ANISOU   27  CG  HYP C   2     3547   5008   1413   -412   -306    272       C
HETATM   28  CD  HYP C   2     -11.355   5.633 -22.840  1.00 24.26           C
ANISOU   28  CD  HYP C   2     3231   4571   1417   -554   -457    465       C
HETATM   29  OD1 HYP C   2      -9.174   5.006 -23.474  1.00 30.71           O
ANISOU   29  OD1 HYP C   2     3959   6124   1585   -343   -138    339       O
HETATM   30  HA  HYP C   2      -9.806   3.811 -20.989  1.00 23.22           H
HETATM   31  HB2 HYP C   2      -8.679   5.715 -21.141  1.00 27.25           H
HETATM   32  HB3 HYP C   2      -9.978   6.606 -20.783  1.00 27.25           H
HETATM   33  HG  HYP C   2      -9.807   6.958 -22.924  1.00 31.48           H
HETATM   34  HD1 HYP C   2      -9.577   5.003 -24.289  1.00 36.84           H
HETATM   35 HD22 HYP C   2     -11.944   6.382 -22.657  1.00 29.11           H
HETATM   36 HD23 HYP C   2     -11.580   5.327 -23.732  1.00 29.11           H
ATOM     37  N   GLY C   3     -10.163   4.127 -18.461  1.00 15.45           N
ANISOU   37  N   GLY C   3     2066   2749   1055     11   -662   -248       N
ATOM     38  CA  GLY C   3     -10.543   4.252 -17.070  1.00 13.76           C
ANISOU   38  CA  GLY C   3     1780   2489    961     48   -610   -101       C
ATOM     39  C   GLY C   3      -9.647   5.229 -16.345  1.00 12.52           C
ANISOU   39  C   GLY C   3     1611   2209    937     44   -631    -29       C
ATOM     40  O   GLY C   3      -8.551   5.546 -16.839  1.00 13.33           O
ANISOU   40  O   GLY C   3     1656   2412    998    -38   -472    -54       O
ATOM     41  H   GLY C   3      -9.444   3.675 -18.597  1.00 18.53           H
ATOM     42  HA2 GLY C   3     -11.459   4.565 -17.010  1.00 16.51           H
ATOM     43  HA3 GLY C   3     -10.476   3.387 -16.636  1.00 16.51           H
ATOM     44  N   PRO C   4     -10.056   5.668 -15.160  1.00 12.36           N
ANISOU   44  N   PRO C   4     1614   2149    935    -11   -538     64       N
ATOM     45  CA  PRO C   4      -9.228   6.597 -14.413  1.00 12.99           C
ANISOU   45  CA  PRO C   4     1755   2161   1022    257   -515    -57       C
ATOM     46  C   PRO C   4      -7.965   5.903 -13.880  1.00 10.83           C
ANISOU   46  C   PRO C   4     1440   1818    856    -71   -359    206       C
ATOM     47  O   PRO C   4      -7.960   4.750 -13.580  1.00 11.12           O
ANISOU   47  O   PRO C   4     1400   1919    905    -91   -396    136       O
ATOM     48  CB  PRO C   4     -10.116   6.986 -13.240  1.00 16.52           C
ANISOU   48  CB  PRO C   4     1993   2952   1331    396   -459   -443       C
ATOM     49  CG  PRO C   4     -11.390   6.398 -13.451  1.00 16.70           C
ANISOU   49  CG  PRO C   4     2084   2880   1380   -331   -241   -347       C
ATOM     50  CD  PRO C   4     -11.336   5.390 -14.524  1.00 13.72           C
ANISOU   50  CD  PRO C   4     1608   2485   1122      2   -362    -34       C
ATOM     51  HA  PRO C   4      -9.005   7.379 -14.942  1.00 15.59           H
ATOM     52  HB2 PRO C   4      -9.723   6.653 -12.418  1.00 19.81           H
ATOM     53  HB3 PRO C   4     -10.193   7.952 -13.205  1.00 19.81           H
ATOM     54  HG2 PRO C   4     -11.673   5.976 -12.624  1.00 20.03           H
ATOM     55  HG3 PRO C   4     -12.014   7.099 -13.696  1.00 20.03           H
ATOM     56  HD2 PRO C   4     -11.354   4.492 -14.159  1.00 16.46           H
ATOM     57  HD3 PRO C   4     -12.068   5.508 -15.150  1.00 16.46           H
HETATM   58  N   HYP C   5      -6.950   6.704 -13.583  1.00 10.81           N
ANISOU   58  N   HYP C   5     1478   1774    854     27   -346     91       N
HETATM   59  CA  HYP C   5      -5.788   6.208 -12.837  1.00 11.53           C
ANISOU   59  CA  HYP C   5     1371   2210    799     46   -418    103       C
HETATM   60  C   HYP C   5      -6.160   5.594 -11.551  1.00 10.34           C
ANISOU   60  C   HYP C   5     1317   1912    699   -135   -413     17       C
HETATM   61  O   HYP C   5      -7.093   6.012 -10.874  1.00 11.84           O
ANISOU   61  O   HYP C   5     1424   2378    699    -45   -277    -90       O
HETATM   62  CB  HYP C   5      -4.886   7.447 -12.664  1.00 13.32           C
ANISOU   62  CB  HYP C   5     1466   2659    936   -320   -347    -74       C
HETATM   63  CG  HYP C   5      -5.273   8.342 -13.792  1.00 13.60           C
ANISOU   63  CG  HYP C   5     1649   2470   1048   -377   -312     -5       C
HETATM   64  CD  HYP C   5      -6.754   8.117 -13.912  1.00 12.82           C
ANISOU   64  CD  HYP C   5     1525   2292   1056      1   -192      5       C
HETATM   65  OD1 HYP C   5      -4.678   7.917 -15.042  1.00 14.54           O
ANISOU   65  OD1 HYP C   5     1759   2630   1136   -340   -220     44       O
HETATM   66  HA  HYP C   5      -5.300   5.605 -13.419  1.00 13.83           H
HETATM   67  HB2 HYP C   5      -3.954   7.191 -12.751  1.00 15.98           H
HETATM   68  HB3 HYP C   5      -5.079   7.880 -11.818  1.00 15.98           H
HETATM   69  HG  HYP C   5      -5.101   9.240 -13.468  1.00 16.31           H
HETATM   70  HD1 HYP C   5      -3.823   8.223 -14.989  1.00 17.44           H
HETATM   71 HD22 HYP C   5      -7.246   8.699 -13.312  1.00 15.38           H
HETATM   72 HD23 HYP C   5      -7.068   8.327 -14.806  1.00 15.38           H
ATOM     73  N   GLY C   6      -5.421   4.580 -11.151  1.00 10.32           N
ANISOU   73  N   GLY C   6     1330   1836    755    -50   -499    -43       N
ATOM     74  CA  GLY C   6      -5.621   3.930  -9.873  1.00 10.44           C
ANISOU   74  CA  GLY C   6     1272   1933    761    164   -440   -115       C
ATOM     75  C   GLY C   6      -5.158   4.769  -8.693  1.00 10.36           C
ANISOU   75  C   GLY C   6     1071   2008    858    166   -432    -32       C
ATOM     76  O   GLY C   6      -4.621   5.870  -8.849  1.00 11.42           O
ANISOU   76  O   GLY C   6     1324   2117    897    -49   -431     39       O
ATOM     77  H   GLY C   6      -4.781   4.240 -11.614  1.00 12.38           H
ATOM     78  HA2 GLY C   6      -6.565   3.741  -9.757  1.00 12.52           H
ATOM     79  HA3 GLY C   6      -5.127   3.095  -9.862  1.00 12.52           H
ATOM     80  N   AZP C   7      -5.247   4.147  -7.465  1.00 10.64           N
ANISOU   80  N   AZP C   7     1190   2045    809     20   -438   -104       N
ATOM     81  C   AZP C   7      -3.558   4.706  -5.944  1.00  9.36           C
ANISOU   81  C   AZP C   7     1115   1699    742      5   -218    -30       C
ATOM     82  O   AZP C   7      -2.765   4.148  -6.600  1.00  9.51           O
ANISOU   82  O   AZP C   7     1104   1874    634     31   -257   -205       O
ATOM     83  CB  AZP C   7      -5.918   4.466  -5.365  1.00 11.11           C
ANISOU   83  CB  AZP C   7     1269   2151    801    320   -344    -83       C
ATOM     84  CG  AZP C   7      -6.103   2.991  -5.739  1.00 11.23           C
ANISOU   84  CG  AZP C   7     1340   2001    927     31   -457    -87       C
ATOM     85  CD  AZP C   7      -6.000   2.888  -7.206  1.00 10.97           C
ANISOU   85  CD  AZP C   7     1250   2009    910    -72   -437   -158       C
ATOM     86  NA  AZP C   7      -4.955   4.811  -6.293  1.00 10.14           N
ANISOU   86  NA  AZP C   7     1093   1980    778    109   -258    -89       N
ATOM     87  HB2 AZP C   7      -5.583   4.571  -4.461  1.00 13.32           H
ATOM     88  HB3 AZP C   7      -6.730   4.979  -5.500  1.00 13.32           H
ATOM     89  HG2 AZP C   7      -5.407   2.464  -5.315  1.00 13.47           H
ATOM     90  HG3 AZP C   7      -6.976   2.693  -5.440  1.00 13.47           H
ATOM     91  HD2 AZP C   7      -5.488   2.109  -7.471  1.00 13.16           H
ATOM     92  HD3 AZP C   7      -6.876   2.908  -7.624  1.00 13.16           H
HETATM   93  N   HYP C   8      -3.222   5.461  -4.860  1.00  9.97           N
ANISOU   93  N   HYP C   8     1197   1846    744    120   -242    -54       N
HETATM   94  CA  HYP C   8      -1.828   5.383  -4.419  1.00  9.22           C
ANISOU   94  CA  HYP C   8     1043   1746    713     53   -370    -66       C
HETATM   95  C   HYP C   8      -1.439   4.034  -3.951  1.00  8.44           C
ANISOU   95  C   HYP C   8     1167   1473    565     82   -367    -99       C
HETATM   96  O   HYP C   8      -2.238   3.287  -3.348  1.00  9.37           O
ANISOU   96  O   HYP C   8     1191   1693    677    -43   -344    105       O
HETATM   97  CB  HYP C   8      -1.835   6.421  -3.264  1.00  9.86           C
ANISOU   97  CB  HYP C   8     1296   1716    734     40   -328   -125       C
HETATM   98  CG  HYP C   8      -2.878   7.404  -3.618  1.00 11.10           C
ANISOU   98  CG  HYP C   8     1457   1974    788    179   -288    -78       C
HETATM   99  CD  HYP C   8      -3.958   6.536  -4.182  1.00 10.73           C
ANISOU   99  CD  HYP C   8     1413   1830    833    239   -214   -106       C
HETATM  100  OD1 HYP C   8      -2.408   8.251  -4.688  1.00 11.29           O
ANISOU  100  OD1 HYP C   8     1422   2032    836    192   -421    -16       O
HETATM  101  HA  HYP C   8      -1.244   5.700  -5.126  1.00 11.05           H
HETATM  102  HB2 HYP C   8      -0.973   6.863  -3.220  1.00 11.82           H
HETATM  103  HB3 HYP C   8      -2.073   5.979  -2.433  1.00 11.82           H
HETATM  104  HG  HYP C   8      -3.184   7.805  -2.789  1.00 13.32           H
HETATM  105  HD1 HYP C   8      -1.788   8.782  -4.286  1.00 13.54           H
HETATM  106 HD22 HYP C   8      -4.528   7.030  -4.792  1.00 12.86           H
HETATM  107 HD23 HYP C   8      -4.540   6.197  -3.485  1.00 12.86           H
ATOM    108  N   GLY C   9      -0.160   3.674  -4.167  1.00  8.28           N
ANISOU  108  N   GLY C   9     1013   1607    524     19   -267    -32       N
ATOM    109  CA  GLY C   9       0.342   2.410  -3.698  1.00  7.62           C
ANISOU  109  CA  GLY C   9     1073   1345    477     22   -308     72       C
ATOM    110  C   GLY C   9       0.498   2.352  -2.188  1.00  7.86           C
ANISOU  110  C   GLY C   9     1011   1372    603    -80   -399    -58       C
ATOM    111  O   GLY C   9       0.266   3.303  -1.452  1.00  9.02           O
ANISOU  111  O   GLY C   9     1173   1579    677    -14   -459    -67       O
ATOM    112  H   GLY C   9       0.419   4.155  -4.583  1.00  9.92           H
ATOM    113  HA2 GLY C   9      -0.269   1.706  -3.967  1.00  9.14           H
ATOM    114  HA3 GLY C   9       1.210   2.245  -4.099  1.00  9.14           H
ATOM    115  N   PRO C  10       0.929   1.163  -1.715  1.00  8.22           N
ANISOU  115  N   PRO C  10     1114   1467    542    -32   -353    -49       N
ATOM    116  CA  PRO C  10       1.179   0.967  -0.293  1.00  8.65           C
ANISOU  116  CA  PRO C  10     1193   1566    527    -31   -315     78       C
ATOM    117  C   PRO C  10       2.443   1.738   0.126  1.00  8.79           C
ANISOU  117  C   PRO C  10     1192   1542    604    -38   -346    -86       C
ATOM    118  O   PRO C  10       3.285   2.143  -0.656  1.00  9.24           O
ANISOU  118  O   PRO C  10     1149   1704    659     12   -378     -7       O
ATOM    119  CB  PRO C  10       1.404  -0.548  -0.159  1.00  9.77           C
ANISOU  119  CB  PRO C  10     1253   1745    713    -92   -441    153       C
ATOM    120  CG  PRO C  10       1.848  -0.970  -1.518  1.00 10.30           C
ANISOU  120  CG  PRO C  10     1446   1819    650     -2   -393    181       C
ATOM    121  CD  PRO C  10       1.184  -0.033  -2.502  1.00  9.41           C
ANISOU  121  CD  PRO C  10     1395   1638    541     63   -334     90       C
ATOM    122  HA  PRO C  10       0.411   1.229   0.239  1.00 10.37           H
ATOM    123  HB2 PRO C  10       2.088  -0.727   0.505  1.00 11.71           H
ATOM    124  HB3 PRO C  10       0.576  -0.988   0.092  1.00 11.71           H
ATOM    125  HG2 PRO C  10       2.813  -0.899  -1.579  1.00 12.36           H
ATOM    126  HG3 PRO C  10       1.571  -1.885  -1.679  1.00 12.36           H
ATOM    127  HD2 PRO C  10       1.777   0.163  -3.245  1.00 11.28           H
ATOM    128  HD3 PRO C  10       0.354  -0.411  -2.832  1.00 11.28           H
ATOM    129  N   ARG C  11       2.577   1.863   1.456  1.00  8.82           N
ANISOU  129  N   ARG C  11     1232   1493    627   -106   -416   -148       N
ATOM    130  CA  ARG C  11       3.753   2.531   2.052  1.00  8.61           C
ANISOU  130  CA  ARG C  11     1156   1404    710    -80   -484   -153       C
ATOM    131  C   ARG C  11       5.009   1.711   1.779  1.00  8.76           C
ANISOU  131  C   ARG C  11     1154   1472    702     25   -495    -50       C
ATOM    132  O   ARG C  11       5.015   0.467   1.917  1.00  9.58           O
ANISOU  132  O   ARG C  11     1208   1622    812     41   -308     17       O
ATOM    133  CB  ARG C  11       3.538   2.710   3.548  1.00  9.52           C
ANISOU  133  CB  ARG C  11     1379   1579    661    -81   -468   -143       C
ATOM    134  CG  ARG C  11       4.591   3.487   4.233  1.00  9.00           C
ANISOU  134  CG  ARG C  11     1248   1523    649    -63   -465    -37       C
ATOM    135  CD  ARG C  11       4.256   3.713   5.682  1.00 10.48           C
ANISOU  135  CD  ARG C  11     1522   1750    711   -145   -299   -307       C
ATOM    136  NE  ARG C  11       5.257   4.538   6.296  1.00  9.72           N
ANISOU  136  NE  ARG C  11     1363   1706    623     32   -317   -244       N
ATOM    137  CZ  ARG C  11       5.428   4.629   7.611  1.00 10.04           C
ANISOU  137  CZ  ARG C  11     1260   1874    682    191   -244   -169       C
ATOM    138  NH1 ARG C  11       4.701   3.907   8.463  1.00 11.42           N
ANISOU  138  NH1 ARG C  11     1434   2168    736     19   -205    -30       N
ATOM    139  NH2 ARG C  11       6.324   5.500   8.126  1.00 10.34           N
ANISOU  139  NH2 ARG C  11     1263   1930    734     46   -413   -170       N
ATOM    140  H   ARG C  11       2.008   1.572   2.032  1.00 10.58           H
ATOM    141  HA  ARG C  11       3.877   3.411   1.664  1.00 10.32           H
ATOM    142  HB2 ARG C  11       2.697   3.173   3.685  1.00 11.42           H
ATOM    143  HB3 ARG C  11       3.505   1.834   3.962  1.00 11.42           H
ATOM    144  HG2 ARG C  11       5.429   3.003   4.186  1.00 10.79           H
ATOM    145  HG3 ARG C  11       4.682   4.352   3.803  1.00 10.79           H
ATOM    146  HD2 ARG C  11       3.398   4.160   5.753  1.00 12.57           H
ATOM    147  HD3 ARG C  11       4.226   2.863   6.147  1.00 12.57           H
ATOM    148  HE  ARG C  11       5.774   4.999   5.786  1.00 11.65           H
ATOM    149 HH11 ARG C  11       4.103   3.365   8.167  1.00 13.69           H
ATOM    150 HH12 ARG C  11       4.830   3.983   9.310  1.00 13.69           H
ATOM    151 HH21 ARG C  11       6.788   6.000   7.602  1.00 12.40           H
ATOM    152 HH22 ARG C  11       6.430   5.554   8.978  1.00 12.40           H
ATOM    153  N   AZA C  12       6.086   2.416   1.496  1.00  8.66           N
ANISOU  153  N   AZA C  12     1031   1555    704    -69   -437     67       N
ATOM    154  C   AZA C  12       8.077   1.399   2.309  1.00  9.39           C
ANISOU  154  C   AZA C  12     1189   1675    704   -218   -409    -84       C
ATOM    155  O   AZA C  12       7.688   1.465   3.463  1.00 10.00           O
ANISOU  155  O   AZA C  12     1369   1722    707    -34   -500    -59       O
ATOM    156  NA  AZA C  12       7.337   1.818   1.243  1.00  9.61           N
ANISOU  156  NA  AZA C  12     1143   1834    672    -57   -376     10       N
ATOM    157  H   AZA C  12       6.118   3.272   1.575  1.00 10.38           H
ATOM    158  HA3 AZA C  12       7.747   1.664   0.377  1.00 11.52           H
ATOM    159  N   PRO C  13       9.260   0.793   1.981  1.00 10.60           N
ANISOU  159  N   PRO C  13     1297   1961    769      5   -463    -87       N
ATOM    160  CA  PRO C  13      10.057   0.066   2.972  1.00 10.92           C
ANISOU  160  CA  PRO C  13     1316   2007    825    -26   -397    -61       C
ATOM    161  C   PRO C  13      10.823   1.030   3.913  1.00 10.34           C
ANISOU  161  C   PRO C  13     1364   1814    750     -8   -363     93       C
ATOM    162  O   PRO C  13      10.822   2.236   3.736  1.00 10.74           O
ANISOU  162  O   PRO C  13     1316   1885    879     35   -550     19       O
ATOM    163  CB  PRO C  13      11.068  -0.696   2.113  1.00 13.04           C
ANISOU  163  CB  PRO C  13     1695   2314    944    323   -275   -202       C
ATOM    164  CG  PRO C  13      10.630  -0.632   0.773  1.00 14.58           C
ANISOU  164  CG  PRO C  13     1841   2771    928    544   -373    -79       C
ATOM    165  CD  PRO C  13       9.745   0.578   0.615  1.00 12.01           C
ANISOU  165  CD  PRO C  13     1363   2356    843     33   -431   -118       C
ATOM    166  HA  PRO C  13       9.503  -0.548   3.479  1.00 13.09           H
ATOM    167  HB2 PRO C  13      11.940  -0.281   2.204  1.00 15.64           H
ATOM    168  HB3 PRO C  13      11.107  -1.619   2.411  1.00 15.64           H
ATOM    169  HG2 PRO C  13      11.403  -0.558   0.191  1.00 17.49           H
ATOM    170  HG3 PRO C  13      10.134  -1.438   0.563  1.00 17.49           H
ATOM    171  HD2 PRO C  13      10.253   1.343   0.301  1.00 14.40           H
ATOM    172  HD3 PRO C  13       9.011   0.396   0.008  1.00 14.40           H
HETATM  173  N   HYP C  14      11.487   0.461   4.892  1.00 10.15           N
ANISOU  173  N   HYP C  14     1451   1672    732   -109   -438     -8       N
HETATM  174  CA  HYP C  14      12.224   1.267   5.868  1.00 10.78           C
ANISOU  174  CA  HYP C  14     1500   1899    698   -174   -433    -67       C
HETATM  175  C   HYP C  14      13.448   1.903   5.264  1.00  9.62           C
ANISOU  175  C   HYP C  14     1314   1679    662    -79   -451     -2       C
HETATM  176  O   HYP C  14      14.080   1.426   4.324  1.00 11.14           O
ANISOU  176  O   HYP C  14     1487   2033    713     37   -242    -92       O
HETATM  177  CB  HYP C  14      12.603   0.260   6.955  1.00 10.83           C
ANISOU  177  CB  HYP C  14     1438   1965    713    -95   -391     45       C
HETATM  178  CG  HYP C  14      11.686  -0.874   6.799  1.00 10.29           C
ANISOU  178  CG  HYP C  14     1478   1644    786    -93   -514    228       C
HETATM  179  CD  HYP C  14      11.504  -0.950   5.325  1.00 10.73           C
ANISOU  179  CD  HYP C  14     1432   1784    862     -6   -412     72       C
HETATM  180  OD1 HYP C  14      10.421  -0.477   7.374  1.00 11.10           O
ANISOU  180  OD1 HYP C  14     1452   1994    770    -48   -500     51       O
HETATM  181  HA  HYP C  14      11.608   1.902   6.265  1.00 12.93           H
HETATM  182  HB2 HYP C  14      12.473   0.664   7.827  1.00 12.99           H
HETATM  183  HB3 HYP C  14      13.515  -0.040   6.812  1.00 12.99           H
HETATM  184  HG  HYP C  14      12.135  -1.682   7.093  1.00 12.34           H
HETATM  185  HD1 HYP C  14      10.575  -0.503   8.270  1.00 13.31           H
HETATM  186 HD22 HYP C  14      10.682  -1.412   5.095  1.00 12.87           H
HETATM  187 HD23 HYP C  14      12.220  -1.452   4.906  1.00 12.87           H
ATOM    188  N   GLY C  15      13.823   3.023   5.884  1.00  9.71           N
ANISOU  188  N   GLY C  15     1093   1874    722      1   -393     29       N
ATOM    189  CA  GLY C  15      15.056   3.680   5.628  1.00  9.19           C
ANISOU  189  CA  GLY C  15     1148   1637    709     41   -416     -4       C
ATOM    190  C   GLY C  15      16.239   2.890   6.150  1.00  8.53           C
ANISOU  190  C   GLY C  15     1034   1632    575    103   -311    -22       C
ATOM    191  O   GLY C  15      16.148   1.889   6.834  1.00  8.86           O
ANISOU  191  O   GLY C  15     1101   1582    684    -24   -442     59       O
ATOM    192  H   GLY C  15      13.346   3.421   6.478  1.00 11.64           H
ATOM    193  HA2 GLY C  15      15.164   3.801   4.672  1.00 11.03           H
ATOM    194  HA3 GLY C  15      15.053   4.550   6.058  1.00 11.03           H
ATOM    195  N   PRO C  16      17.442   3.424   5.877  1.00  9.08           N
ANISOU  195  N   PRO C  16     1154   1725    574    114   -304     26       N
ATOM    196  CA  PRO C  16      18.684   2.784   6.322  1.00  9.05           C
ANISOU  196  CA  PRO C  16     1129   1719    592     10   -193   -107       C
ATOM    197  C   PRO C  16      18.946   3.126   7.795  1.00  9.04           C
ANISOU  197  C   PRO C  16     1157   1638    639    -14   -209    -91       C
ATOM    198  O   PRO C  16      18.359   4.025   8.373  1.00  9.34           O
ANISOU  198  O   PRO C  16     1251   1622    675    194   -303    -41       O
ATOM    199  CB  PRO C  16      19.745   3.411   5.433  1.00 10.47           C
ANISOU  199  CB  PRO C  16     1297   1958    723    -16   -263     85       C
ATOM    200  CG  PRO C  16      19.224   4.770   5.147  1.00 10.77           C
ANISOU  200  CG  PRO C  16     1223   2005    864   -132   -166    112       C
ATOM    201  CD  PRO C  16      17.702   4.606   5.047  1.00 10.57           C
ANISOU  201  CD  PRO C  16     1198   2148    670     20   -235    -16       C
ATOM    202  HA  PRO C  16      18.682   1.825   6.175  1.00 10.85           H
ATOM    203  HB2 PRO C  16      20.592   3.453   5.904  1.00 12.55           H
ATOM    204  HB3 PRO C  16      19.843   2.896   4.617  1.00 12.55           H
ATOM    205  HG2 PRO C  16      19.460   5.372   5.870  1.00 12.92           H
ATOM    206  HG3 PRO C  16      19.593   5.095   4.311  1.00 12.92           H
ATOM    207  HD2 PRO C  16      17.246   5.385   5.401  1.00 12.68           H
ATOM    208  HD3 PRO C  16      17.430   4.451   4.129  1.00 12.68           H
HETATM  209  N   HYP C  17      19.849   2.362   8.417  1.00  9.00           N
ANISOU  209  N   HYP C  17     1286   1527    605    210   -232   -142       N
HETATM  210  CA  HYP C  17      20.194   2.625   9.805  1.00  8.98           C
ANISOU  210  CA  HYP C  17     1236   1623    552    121   -325    -43       C
HETATM  211  C   HYP C  17      20.752   4.019   9.991  1.00  8.75           C
ANISOU  211  C   HYP C  17     1193   1507    623     40   -431    -70       C
HETATM  212  O   HYP C  17      21.442   4.552   9.096  1.00  9.98           O
ANISOU  212  O   HYP C  17     1240   1911    641     14   -211    -92       O
HETATM  213  CB  HYP C  17      21.254   1.552  10.107  1.00  9.92           C
ANISOU  213  CB  HYP C  17     1361   1708    700    246   -382     72       C
HETATM  214  CG  HYP C  17      21.042   0.457   9.152  1.00 10.31           C
ANISOU  214  CG  HYP C  17     1395   1703    820    214   -446      5       C
HETATM  215  CD  HYP C  17      20.617   1.201   7.918  1.00 11.33           C
ANISOU  215  CD  HYP C  17     1501   1974    832    223   -287   -127       C
HETATM  216  OD1 HYP C  17      19.928  -0.357   9.596  1.00 11.11           O
ANISOU  216  OD1 HYP C  17     1496   1809    916     46   -374     90       O
HETATM  217  HA  HYP C  17      19.422   2.438  10.362  1.00 10.77           H
HETATM  218  HB2 HYP C  17      21.123   1.219  11.009  1.00 11.90           H
HETATM  219  HB3 HYP C  17      22.137   1.929   9.970  1.00 11.90           H
HETATM  220  HG  HYP C  17      21.900   0.036   8.988  1.00 12.37           H
HETATM  221  HD1 HYP C  17      20.142  -0.566  10.454  1.00 13.33           H
HETATM  222 HD22 HYP C  17      21.385   1.474   7.393  1.00 13.59           H
HETATM  223 HD23 HYP C  17      20.082   0.636   7.337  1.00 13.59           H
ATOM    224  N   GLY C  18      20.563   4.556  11.189  1.00  8.96           N
ANISOU  224  N   GLY C  18     1201   1603    599    -52   -358   -155       N
ATOM    225  CA  GLY C  18      21.215   5.753  11.561  1.00  9.75           C
ANISOU  225  CA  GLY C  18     1294   1755    657    164   -402    -34       C
ATOM    226  C   GLY C  18      22.705   5.590  11.716  1.00  9.97           C
ANISOU  226  C   GLY C  18     1322   1708    757    -58   -476    193       C
ATOM    227  O   GLY C  18      23.238   4.465  11.744  1.00 10.28           O
ANISOU  227  O   GLY C  18     1227   1915    764     -5   -421    100       O
ATOM    228  H   GLY C  18      20.052   4.226  11.797  1.00 10.74           H
ATOM    229  HA2 GLY C  18      21.052   6.427  10.883  1.00 11.70           H
ATOM    230  HA3 GLY C  18      20.855   6.062  12.407  1.00 11.70           H
ATOM    231  N   PRO C  19      23.413   6.706  11.941  1.00 11.20           N
ANISOU  231  N   PRO C  19     1350   1889   1017     35   -508    184       N
ATOM    232  CA  PRO C  19      24.852   6.648  12.197  1.00 12.30           C
ANISOU  232  CA  PRO C  19     1406   2176   1092   -175   -433    200       C
ATOM    233  C   PRO C  19      25.103   6.225  13.621  1.00 11.46           C
ANISOU  233  C   PRO C  19     1257   2167    932    -23   -373    -15       C
ATOM    234  O   PRO C  19      24.245   6.142  14.459  1.00 11.55           O
ANISOU  234  O   PRO C  19     1358   2195    836     66   -464     83       O
ATOM    235  CB  PRO C  19      25.319   8.074  11.936  1.00 15.26           C
ANISOU  235  CB  PRO C  19     1837   2490   1472   -175   -509    325       C
ATOM    236  CG  PRO C  19      24.117   8.866  12.143  1.00 14.67           C
ANISOU  236  CG  PRO C  19     1935   2075   1564   -100   -399    108       C
ATOM    237  CD  PRO C  19      22.907   8.066  11.886  1.00 12.08           C
ANISOU  237  CD  PRO C  19     1581   1751   1258   -159   -633    165       C
ATOM    238  HA  PRO C  19      25.322   6.066  11.580  1.00 14.76           H
ATOM    239  HB2 PRO C  19      26.016   8.320  12.564  1.00 18.31           H
ATOM    240  HB3 PRO C  19      25.646   8.160  11.027  1.00 18.31           H
ATOM    241  HG2 PRO C  19      24.111   9.178  13.061  1.00 17.60           H
ATOM    242  HG3 PRO C  19      24.141   9.622  11.535  1.00 17.60           H
ATOM    243  HD2 PRO C  19      22.238   8.216  12.572  1.00 14.49           H
ATOM    244  HD3 PRO C  19      22.537   8.265  11.012  1.00 14.49           H
HETATM  245  N   HYP C  20      26.376   5.913  13.920  1.00 12.08           N
ANISOU  245  N   HYP C  20     1476   2207    907     12   -363     77       N
HETATM  246  CA  HYP C  20      26.769   5.590  15.286  1.00 13.84           C
ANISOU  246  CA  HYP C  20     1495   2759   1003     78   -484     39       C
HETATM  247  C   HYP C  20      26.419   6.707  16.265  1.00 14.95           C
ANISOU  247  C   HYP C  20     1538   3026   1118    -58   -452   -370       C
HETATM  248  O   HYP C  20      26.446   7.890  15.911  1.00 15.98           O
ANISOU  248  O   HYP C  20     1955   2889   1229    117   -628   -535       O
HETATM  249  CB  HYP C  20      28.298   5.435  15.170  1.00 14.19           C
ANISOU  249  CB  HYP C  20     1592   2632   1167    -98   -314    295       C
HETATM  250  CG  HYP C  20      28.535   4.963  13.793  1.00 12.57           C
ANISOU  250  CG  HYP C  20     1483   2126   1166    -25   -305    349       C
HETATM  251  CD  HYP C  20      27.545   5.785  13.036  1.00 12.81           C
ANISOU  251  CD  HYP C  20     1536   2337    996   -221   -344    114       C
HETATM  252  OD1 HYP C  20      28.172   3.584  13.602  1.00 13.83           O
ANISOU  252  OD1 HYP C  20     1356   2644   1255    231   -262    391       O
HETATM  253  HA  HYP C  20      26.387   4.730  15.521  1.00 16.60           H
HETATM  254  HB2 HYP C  20      28.607   4.767  15.802  1.00 17.02           H
HETATM  255  HB3 HYP C  20      28.724   6.297  15.298  1.00 17.02           H
HETATM  256  HG  HYP C  20      29.446   5.225  13.585  1.00 15.07           H
HETATM  257  HD1 HYP C  20      27.731   3.585  12.807  1.00 16.59           H
HETATM  258 HD22 HYP C  20      27.314   5.360  12.195  1.00 15.37           H
HETATM  259 HD23 HYP C  20      27.918   6.650  12.806  1.00 15.37           H
ATOM    260  N   GLY C  21      26.107   6.339  17.494  1.00 15.98           N
ANISOU  260  N   GLY C  21     1573   3350   1148   -145   -385   -375       N
ATOM    261  CA  GLY C  21      25.715   7.281  18.538  1.00 16.40           C
ANISOU  261  CA  GLY C  21     1617   3500   1113   -373   -277   -345       C
ATOM    262  C   GLY C  21      26.823   8.230  18.948  1.00 17.37           C
ANISOU  262  C   GLY C  21     1904   3552   1145   -413   -184   -264       C
ATOM    263  O   GLY C  21      27.991   8.094  18.548  1.00 16.63           O
ANISOU  263  O   GLY C  21     1587   3617   1116   -305   -232    -51       O
ATOM    264  H   GLY C  21      26.112   5.522  17.762  1.00 19.17           H
ATOM    265  HA2 GLY C  21      24.967   7.811  18.222  1.00 19.67           H
ATOM    266  HA3 GLY C  21      25.440   6.784  19.325  1.00 19.67           H
ATOM    267  N   PRO C  22      26.522   9.126  19.905  1.00 18.96           N
ANISOU  267  N   PRO C  22     2107   3791   1307   -420   -172   -682       N
ATOM    268  CA  PRO C  22      27.518  10.073  20.412  1.00 20.33           C
ANISOU  268  CA  PRO C  22     2259   4155   1311   -426   -202   -599       C
ATOM    269  C   PRO C  22      28.746   9.345  20.943  1.00 20.65           C
ANISOU  269  C   PRO C  22     2299   4324   1222   -564   -257   -189       C
ATOM    270  O   PRO C  22      28.695   8.327  21.656  1.00 21.73           O
ANISOU  270  O   PRO C  22     2553   4455   1249   -844   -253     77       O
ATOM    271  CB  PRO C  22      26.762  10.795  21.517  1.00 22.10           C
ANISOU  271  CB  PRO C  22     2536   4383   1479   -338    -35   -645       C
ATOM    272  CG  PRO C  22      25.330  10.727  21.081  1.00 22.85           C
ANISOU  272  CG  PRO C  22     2725   4371   1587   -487     28   -721       C
ATOM    273  CD  PRO C  22      25.168   9.410  20.412  1.00 22.01           C
ANISOU  273  CD  PRO C  22     2415   4433   1514   -597     21   -751       C
ATOM    274  HA  PRO C  22      27.789  10.723  19.745  1.00 24.39           H
ATOM    275  HB2 PRO C  22      26.894  10.340  22.364  1.00 26.51           H
ATOM    276  HB3 PRO C  22      27.065  11.714  21.584  1.00 26.51           H
ATOM    277  HG2 PRO C  22      24.750  10.791  21.856  1.00 27.42           H
ATOM    278  HG3 PRO C  22      25.142  11.451  20.464  1.00 27.42           H
ATOM    279  HD2 PRO C  22      24.886   8.732  21.045  1.00 26.40           H
ATOM    280  HD3 PRO C  22      24.531   9.469  19.682  1.00 26.40           H
HETATM  281  N   HYP C  23      29.924   9.931  20.693  1.00 19.25           N
ANISOU  281  N   HYP C  23     2216   3992   1104   -437   -176   -267       N
HETATM  282  CA  HYP C  23      31.104   9.344  21.319  1.00 18.69           C
ANISOU  282  CA  HYP C  23     2229   3749   1122   -327   -244   -196       C
HETATM  283  C   HYP C  23      31.095   9.438  22.826  1.00 19.62           C
ANISOU  283  C   HYP C  23     2354   3911   1189   -185   -458   -117       C
HETATM  284  O   HYP C  23      30.543  10.388  23.430  1.00 20.71           O
ANISOU  284  O   HYP C  23     2686   3973   1208   -480   -442   -154       O
HETATM  285  CB  HYP C  23      32.260  10.215  20.784  1.00 19.15           C
ANISOU  285  CB  HYP C  23     2370   3764   1144   -654   -116   -207       C
HETATM  286  CG  HYP C  23      31.772  10.772  19.495  1.00 19.05           C
ANISOU  286  CG  HYP C  23     2315   3757   1166   -450   -168   -366       C
HETATM  287  CD  HYP C  23      30.320  11.029  19.771  1.00 19.57           C
ANISOU  287  CD  HYP C  23     2297   3984   1155   -434    -81   -475       C
HETATM  288  OD1 HYP C  23      31.808   9.738  18.491  1.00 18.32           O
ANISOU  288  OD1 HYP C  23     2041   3769   1152   -115   -126    108       O
HETATM  289  HA  HYP C  23      31.180   8.441  20.973  1.00 22.42           H
HETATM  290  HB2 HYP C  23      33.039   9.659  20.625  1.00 22.97           H
HETATM  291  HB3 HYP C  23      32.435  10.939  21.406  1.00 22.97           H
HETATM  292  HG  HYP C  23      32.238  11.611  19.356  1.00 22.85           H
HETATM  293  HD1 HYP C  23      31.969  10.191  17.720  1.00 21.98           H
HETATM  294 HD22 HYP C  23      30.187  11.904  20.168  1.00 23.48           H
HETATM  295 HD23 HYP C  23      29.799  11.024  18.953  1.00 23.48           H
ATOM    296  N   GLY C  24      31.614   8.400  23.457  1.00 20.86           N
ANISOU  296  N   GLY C  24     2537   4100   1290    -89   -625    -27       N
ATOM    297  CA  GLY C  24      31.821   8.381  24.878  1.00 22.49           C
ANISOU  297  CA  GLY C  24     2536   4572   1437    -65   -561    -39       C
ATOM    298  C   GLY C  24      33.013   9.226  25.334  1.00 24.62           C
ANISOU  298  C   GLY C  24     2713   4928   1715   -178   -528   -414       C
ATOM    299  O   GLY C  24      33.672   9.894  24.528  1.00 27.45           O
ANISOU  299  O   GLY C  24     2554   5950   1927   -309   -448   -573       O
ATOM    300  H   GLY C  24      31.861   7.675  23.066  1.00 25.03           H
ATOM    301  HA2 GLY C  24      31.026   8.720  25.318  1.00 26.98           H
ATOM    302  HA3 GLY C  24      31.973   7.466  25.163  1.00 26.98           H
HETATM  303  N   NH2 C  25      33.254   9.217  26.648  1.00 26.17           N
ANISOU  303  N   NH2 C  25     3160   4969   1815   -159   -610   -633       N
TER
ATOM    304  N   PRO D   1     -10.848   0.208 -21.265  1.00 18.86           N
ANISOU  304  N   PRO D   1     3149   2816   1201    199   -342    -32       N
ATOM    305  CA  PRO D   1     -10.057  -0.754 -20.468  1.00 17.73           C
ANISOU  305  CA  PRO D   1     2582   3058   1096    135   -376   -234       C
ATOM    306  C   PRO D   1      -9.837  -0.193 -19.091  1.00 14.53           C
ANISOU  306  C   PRO D   1     2094   2499    926     53   -387   -192       C
ATOM    307  O   PRO D   1     -10.121   0.967 -18.841  1.00 14.51           O
ANISOU  307  O   PRO D   1     1986   2625    904     14   -398   -108       O
ATOM    308  CB  PRO D   1      -8.733  -0.891 -21.262  1.00 20.22           C
ANISOU  308  CB  PRO D   1     2837   3687   1158    164   -130   -556       C
ATOM    309  CG  PRO D   1      -9.037  -0.260 -22.609  1.00 23.39           C
ANISOU  309  CG  PRO D   1     3514   4103   1270    360    154   -246       C
ATOM    310  CD  PRO D   1     -10.066   0.801 -22.359  1.00 21.46           C
ANISOU  310  CD  PRO D   1     3621   3279   1254    339      4   -159       C
ATOM    311  H2  PRO D   1     -11.153   0.911 -20.687  1.00 22.63           H
ATOM    312  H3  PRO D   1     -11.604  -0.250 -21.639  1.00 22.63           H
ATOM    313  HA  PRO D   1     -10.458  -1.636 -20.424  1.00 21.27           H
ATOM    314  HB2 PRO D   1      -8.021  -0.417 -20.806  1.00 24.25           H
ATOM    315  HB3 PRO D   1      -8.499  -1.828 -21.359  1.00 24.25           H
ATOM    316  HG2 PRO D   1      -8.227   0.129 -22.975  1.00 28.06           H
ATOM    317  HG3 PRO D   1      -9.383  -0.935 -23.213  1.00 28.06           H
ATOM    318  HD2 PRO D   1      -9.652   1.634 -22.083  1.00 25.75           H
ATOM    319  HD3 PRO D   1     -10.616   0.949 -23.144  1.00 25.75           H
HETATM  320  N   HYP D   2      -9.266  -1.001 -18.211  1.00 14.25           N
ANISOU  320  N   HYP D   2     1893   2612    908   -376   -378   -155       N
HETATM  321  CA  HYP D   2      -8.861  -0.481 -16.918  1.00 13.15           C
ANISOU  321  CA  HYP D   2     1886   2266    845   -285   -452   -171       C
HETATM  322  C   HYP D   2      -7.885   0.648 -17.089  1.00 13.78           C
ANISOU  322  C   HYP D   2     1677   2654    904   -289   -427   -127       C
HETATM  323  O   HYP D   2      -7.060   0.685 -18.030  1.00 13.48           O
ANISOU  323  O   HYP D   2     1719   2468    935   -212   -186    -14       O
HETATM  324  CB  HYP D   2      -8.166  -1.690 -16.283  1.00 15.03           C
ANISOU  324  CB  HYP D   2     2009   2787    915   -220   -333   -229       C
HETATM  325  CG  HYP D   2      -8.790  -2.884 -16.907  1.00 15.28           C
ANISOU  325  CG  HYP D   2     1901   2853   1051    -52   -265   -166       C
HETATM  326  CD  HYP D   2      -8.971  -2.444 -18.324  1.00 14.48           C
ANISOU  326  CD  HYP D   2     1957   2548    997   -334   -257    -95       C
HETATM  327  OD1 HYP D   2     -10.102  -3.075 -16.297  1.00 15.29           O
ANISOU  327  OD1 HYP D   2     1893   2749   1168   -190   -230    -17       O
HETATM  328  HA  HYP D   2      -9.644  -0.263 -16.388  1.00 15.77           H
HETATM  329  HB2 HYP D   2      -8.336  -1.697 -15.328  1.00 18.03           H
HETATM  330  HB3 HYP D   2      -7.220  -1.669 -16.497  1.00 18.03           H
HETATM  331  HG  HYP D   2      -8.149  -3.612 -16.902  1.00 18.33           H
HETATM  332  HD1 HYP D   2     -10.681  -2.945 -16.986  1.00 18.35           H
HETATM  333 HD22 HYP D   2      -9.690  -2.931 -18.757  1.00 17.37           H
HETATM  334 HD23 HYP D   2      -8.176  -2.615 -18.852  1.00 17.37           H
ATOM    335  N   GLY D   3      -7.945   1.584 -16.157  1.00 12.77           N
ANISOU  335  N   GLY D   3     1590   2387    875   -350   -424    -59       N
ATOM    336  CA  GLY D   3      -7.052   2.739 -16.162  1.00 12.08           C
ANISOU  336  CA  GLY D   3     1458   2222    908    103   -519    196       C
ATOM    337  C   GLY D   3      -5.597   2.438 -15.871  1.00 11.63           C
ANISOU  337  C   GLY D   3     1373   2229    817     29   -378    304       C
ATOM    338  O   GLY D   3      -5.251   1.330 -15.472  1.00 11.95           O
ANISOU  338  O   GLY D   3     1420   2348    772    -27   -257    289       O
ATOM    339  H   GLY D   3      -8.500   1.577 -15.500  1.00 15.32           H
ATOM    340  HA2 GLY D   3      -7.094   3.158 -17.036  1.00 14.48           H
ATOM    341  HA3 GLY D   3      -7.360   3.370 -15.494  1.00 14.48           H
ATOM    342  N   PRO D   4      -4.733   3.448 -16.021  1.00 11.83           N
ANISOU  342  N   PRO D   4     1242   2382    870     25   -333    150       N
ATOM    343  CA  PRO D   4      -3.336   3.307 -15.639  1.00 12.54           C
ANISOU  343  CA  PRO D   4     1349   2580    836     21   -186    184       C
ATOM    344  C   PRO D   4      -3.147   3.122 -14.150  1.00 11.41           C
ANISOU  344  C   PRO D   4     1376   2188    770     75   -169     73       C
ATOM    345  O   PRO D   4      -4.020   3.423 -13.352  1.00 10.94           O
ANISOU  345  O   PRO D   4     1394   2042    722     85   -226    -13       O
ATOM    346  CB  PRO D   4      -2.711   4.610 -16.094  1.00 15.14           C
ANISOU  346  CB  PRO D   4     1738   2950   1063   -317   -207    235       C
ATOM    347  CG  PRO D   4      -3.679   5.267 -16.996  1.00 15.20           C
ANISOU  347  CG  PRO D   4     1770   2737   1267    -57   -202    186       C
ATOM    348  CD  PRO D   4      -5.025   4.768 -16.561  1.00 12.51           C
ANISOU  348  CD  PRO D   4     1372   2316   1064    -48   -386    110       C
ATOM    349  HA  PRO D   4      -2.930   2.564 -16.113  1.00 15.04           H
ATOM    350  HB2 PRO D   4      -2.534   5.169 -15.321  1.00 18.16           H
ATOM    351  HB3 PRO D   4      -1.884   4.422 -16.564  1.00 18.16           H
ATOM    352  HG2 PRO D   4      -3.619   6.230 -16.898  1.00 18.23           H
ATOM    353  HG3 PRO D   4      -3.497   5.015 -17.915  1.00 18.23           H
ATOM    354  HD2 PRO D   4      -5.403   5.344 -15.878  1.00 15.00           H
ATOM    355  HD3 PRO D   4      -5.631   4.706 -17.316  1.00 15.00           H
HETATM  356  N   HYP D   5      -1.978   2.631 -13.749  1.00 11.48           N
ANISOU  356  N   HYP D   5     1298   2266    799    217   -310     38       N
HETATM  357  CA  HYP D   5      -1.676   2.541 -12.318  1.00 11.70           C
ANISOU  357  CA  HYP D   5     1347   2236    863    213   -418    195       C
HETATM  358  C   HYP D   5      -1.640   3.862 -11.642  1.00 10.83           C
ANISOU  358  C   HYP D   5     1349   1972    792    -19   -459    218       C
HETATM  359  O   HYP D   5      -1.382   4.894 -12.307  1.00 12.39           O
ANISOU  359  O   HYP D   5     1846   2064    797   -334   -443    246       O
HETATM  360  CB  HYP D   5      -0.273   1.856 -12.298  1.00 13.53           C
ANISOU  360  CB  HYP D   5     1509   2570   1061    249   -300    310       C
HETATM  361  CG  HYP D   5      -0.109   1.268 -13.649  1.00 13.99           C
ANISOU  361  CG  HYP D   5     1842   2341   1132    201    -88    393       C
HETATM  362  CD  HYP D   5      -0.823   2.195 -14.560  1.00 12.55           C
ANISOU  362  CD  HYP D   5     1577   2308    884     76   -202    140       C
HETATM  363  OD1 HYP D   5      -0.727  -0.037 -13.667  1.00 16.92           O
ANISOU  363  OD1 HYP D   5     2401   2634   1392    266    146    468       O
HETATM  364  HA  HYP D   5      -2.316   1.931 -11.919  1.00 14.03           H
HETATM  365  HB2 HYP D   5      -0.264   1.152 -11.632  1.00 16.23           H
HETATM  366  HB3 HYP D   5       0.413   2.525 -12.148  1.00 16.23           H
HETATM  367  HG  HYP D   5       0.828   1.356 -13.882  1.00 16.78           H
HETATM  368  HD1 HYP D   5      -0.318  -0.460 -14.359  1.00 20.29           H
HETATM  369 HD22 HYP D   5      -0.259   2.938 -14.828  1.00 15.05           H
HETATM  370 HD23 HYP D   5      -1.094   1.753 -15.380  1.00 15.05           H
ATOM    371  N   GLY D   6      -1.885   3.880 -10.333  1.00 10.69           N
ANISOU  371  N   GLY D   6     1177   2114    772   -223   -371    112       N
ATOM    372  CA  GLY D   6      -1.719   5.092  -9.567  1.00 10.27           C
ANISOU  372  CA  GLY D   6     1214   1968    720   -103   -388    114       C
ATOM    373  C   GLY D   6      -0.278   5.464  -9.299  1.00 10.35           C
ANISOU  373  C   GLY D   6     1168   2003    759    -78   -380    211       C
ATOM    374  O   GLY D   6       0.644   4.856  -9.836  1.00 10.87           O
ANISOU  374  O   GLY D   6     1205   2116    808   -215   -355    152       O
ATOM    375  H   GLY D   6      -2.147   3.201  -9.876  1.00 12.82           H
ATOM    376  HA2 GLY D   6      -2.132   5.826 -10.047  1.00 12.32           H
ATOM    377  HA3 GLY D   6      -2.163   4.985  -8.711  1.00 12.32           H
ATOM    378  N   AZP D   7      -0.104   6.492  -8.423  1.00 11.30           N
ANISOU  378  N   AZP D   7     1261   2148    884   -175   -369    162       N
ATOM    379  C   AZP D   7       1.715   6.135  -6.965  1.00  9.83           C
ANISOU  379  C   AZP D   7     1336   1608    790   -110   -223    104       C
ATOM    380  O   AZP D   7       1.149   5.296  -6.382  1.00  9.40           O
ANISOU  380  O   AZP D   7     1266   1643    661   -251   -244    122       O
ATOM    381  CB  AZP D   7       1.122   8.247  -8.011  1.00 12.45           C
ANISOU  381  CB  AZP D   7     1515   1995   1219    -53   -259     10       C
ATOM    382  CG  AZP D   7      -0.269   8.428  -7.279  1.00 13.11           C
ANISOU  382  CG  AZP D   7     1625   2142   1213    -81   -273     89       C
ATOM    383  CD  AZP D   7      -1.127   7.379  -7.880  1.00 11.12           C
ANISOU  383  CD  AZP D   7     1279   1954    993    121   -350    275       C
ATOM    384  NA  AZP D   7       1.195   6.919  -8.097  1.00 10.82           N
ANISOU  384  NA  AZP D   7     1282   1864    965   -277   -280    187       N
ATOM    385  HB2 AZP D   7       1.854   8.594  -7.476  1.00 14.93           H
ATOM    386  HB3 AZP D   7       1.115   8.646  -8.895  1.00 14.93           H
ATOM    387  HG2 AZP D   7      -0.165   8.291  -6.324  1.00 15.72           H
ATOM    388  HG3 AZP D   7      -0.626   9.313  -7.453  1.00 15.72           H
ATOM    389  HD2 AZP D   7      -1.653   6.928  -7.201  1.00 13.34           H
ATOM    390  HD3 AZP D   7      -1.681   7.745  -8.586  1.00 13.34           H
HETATM  391  N   HYP D   8       3.070   6.398  -6.763  1.00 10.21           N
ANISOU  391  N   HYP D   8     1230   1947    704   -120   -246    160       N
HETATM  392  CA  HYP D   8       3.739   5.674  -5.709  1.00  9.30           C
ANISOU  392  CA  HYP D   8     1271   1635    627     -2   -362    193       C
HETATM  393  C   HYP D   8       3.167   5.935  -4.355  1.00  8.18           C
ANISOU  393  C   HYP D   8     1155   1351    600     -7   -417    134       C
HETATM  394  O   HYP D   8       2.693   7.030  -4.076  1.00  9.46           O
ANISOU  394  O   HYP D   8     1308   1585    701     47   -425      1       O
HETATM  395  CB  HYP D   8       5.189   6.197  -5.828  1.00  9.36           C
ANISOU  395  CB  HYP D   8     1089   1643    824   -128   -367     67       C
HETATM  396  CG  HYP D   8       5.334   6.514  -7.268  1.00 10.82           C
ANISOU  396  CG  HYP D   8     1237   1931    943    -99   -202     67       C
HETATM  397  CD  HYP D   8       4.023   7.148  -7.618  1.00 11.81           C
ANISOU  397  CD  HYP D   8     1373   2279    836     73   -239    258       C
HETATM  398  OD1 HYP D   8       5.492   5.300  -8.036  1.00 12.83           O
ANISOU  398  OD1 HYP D   8     1387   2376   1112    -73   -185     -4       O
HETATM  399  HA  HYP D   8       3.734   4.730  -5.934  1.00 11.15           H
HETATM  400  HB2 HYP D   8       5.814   5.499  -5.578  1.00 11.23           H
HETATM  401  HB3 HYP D   8       5.294   7.003  -5.298  1.00 11.23           H
HETATM  402  HG  HYP D   8       6.017   7.200  -7.328  1.00 12.98           H
HETATM  403  HD1 HYP D   8       6.286   4.965  -7.747  1.00 15.39           H
HETATM  404 HD22 HYP D   8       3.823   7.062  -8.563  1.00 14.17           H
HETATM  405 HD23 HYP D   8       4.022   8.100  -7.429  1.00 14.17           H
ATOM    406  N   GLY D   9       3.213   4.969  -3.480  1.00  8.57           N
ANISOU  406  N   GLY D   9     1234   1445    576     -8   -428    -12       N
ATOM    407  CA  GLY D   9       2.713   5.112  -2.128  1.00  8.94           C
ANISOU  407  CA  GLY D   9     1309   1546    541   -110   -347     -9       C
ATOM    408  C   GLY D   9       3.584   5.943  -1.223  1.00  9.12           C
ANISOU  408  C   GLY D   9     1362   1524    579      5   -414    -81       C
ATOM    409  O   GLY D   9       4.692   6.407  -1.651  1.00  9.94           O
ANISOU  409  O   GLY D   9     1352   1787    638   -200   -374     49       O
ATOM    410  H   GLY D   9       3.539   4.189  -3.643  1.00 10.27           H
ATOM    411  HA2 GLY D   9       1.838   5.529  -2.162  1.00 10.72           H
ATOM    412  HA3 GLY D   9       2.628   4.231  -1.731  1.00 10.72           H
ATOM    413  N   PRO D  10       3.113   6.176  -0.001  1.00  8.97           N
ANISOU  413  N   PRO D  10     1277   1524    606     30   -441     30       N
ATOM    414  CA  PRO D  10       3.880   6.904   1.009  1.00  9.69           C
ANISOU  414  CA  PRO D  10     1506   1509    665    113   -464   -137       C
ATOM    415  C   PRO D  10       5.261   6.277   1.226  1.00  9.83           C
ANISOU  415  C   PRO D  10     1313   1635    786      3   -362    -35       C
ATOM    416  O   PRO D  10       5.478   5.112   1.002  1.00 10.11           O
ANISOU  416  O   PRO D  10     1420   1611    811     36   -440     21       O
ATOM    417  CB  PRO D  10       3.025   6.768   2.280  1.00 10.09           C
ANISOU  417  CB  PRO D  10     1481   1628    726     84   -525    -76       C
ATOM    418  CG  PRO D  10       1.604   6.591   1.734  1.00 11.03           C
ANISOU  418  CG  PRO D  10     1571   1904    716     53   -453     39       C
ATOM    419  CD  PRO D  10       1.824   5.727   0.506  1.00  9.07           C
ANISOU  419  CD  PRO D  10     1261   1519    666     16   -488     56       C
ATOM    420  HA  PRO D  10       3.968   7.836   0.756  1.00 11.62           H
ATOM    421  HB2 PRO D  10       3.304   5.994   2.793  1.00 12.10           H
ATOM    422  HB3 PRO D  10       3.097   7.569   2.823  1.00 12.10           H
ATOM    423  HG2 PRO D  10       1.042   6.145   2.387  1.00 13.23           H
ATOM    424  HG3 PRO D  10       1.221   7.451   1.499  1.00 13.23           H
ATOM    425  HD2 PRO D  10       1.857   4.788   0.748  1.00 10.87           H
ATOM    426  HD3 PRO D  10       1.125   5.876  -0.150  1.00 10.87           H
ATOM    427  N   ARG D  11       6.171   7.120   1.677  1.00  9.70           N
ANISOU  427  N   ARG D  11     1403   1494    790    -25   -556    160       N
ATOM    428  CA  ARG D  11       7.464   6.602   2.057  1.00  9.97           C
ANISOU  428  CA  ARG D  11     1396   1600    791     -3   -560    141       C
ATOM    429  C   ARG D  11       7.383   5.826   3.354  1.00  8.98           C
ANISOU  429  C   ARG D  11     1203   1532    677     -1   -487     -6       C
ATOM    430  O   ARG D  11       6.545   6.078   4.204  1.00  9.33           O
ANISOU  430  O   ARG D  11     1258   1595    692     23   -485     94       O
ATOM    431  CB  ARG D  11       8.585   7.647   2.087  1.00 13.48           C
ANISOU  431  CB  ARG D  11     1868   2198   1058   -310   -702    179       C
ATOM    432  CG  ARG D  11       8.730   8.454   3.326  1.00 14.22           C
ANISOU  432  CG  ARG D  11     1994   2182   1227   -128   -788    309       C
ATOM    433  CD  ARG D  11       9.818   9.518   3.227  1.00 13.61           C
ANISOU  433  CD  ARG D  11     1948   1905   1320   -254   -782     77       C
ATOM    434  NE  ARG D  11      11.158   8.986   2.962  1.00 13.72           N
ANISOU  434  NE  ARG D  11     1999   1848   1366   -126   -555    287       N
ATOM    435  CZ  ARG D  11      12.257   9.715   3.046  1.00 13.47           C
ANISOU  435  CZ  ARG D  11     1960   1805   1353    -86   -517    351       C
ATOM    436  NH1 ARG D  11      13.380   9.152   2.722  1.00 14.88           N
ANISOU  436  NH1 ARG D  11     2020   2329   1305    135   -620    429       N
ATOM    437  NH2 ARG D  11      12.249  10.921   3.547  1.00 13.93           N
ANISOU  437  NH2 ARG D  11     1681   2154   1459   -201   -624    250       N
ATOM    438  H   ARG D  11       6.065   7.969   1.768  1.00 11.64           H
ATOM    439  HA  ARG D  11       7.736   5.990   1.354  1.00 11.95           H
ATOM    440  HB2 ARG D  11       9.427   7.186   1.952  1.00 16.17           H
ATOM    441  HB3 ARG D  11       8.429   8.272   1.361  1.00 16.17           H
ATOM    442  HG2 ARG D  11       7.890   8.903   3.509  1.00 17.06           H
ATOM    443  HG3 ARG D  11       8.958   7.863   4.061  1.00 17.06           H
ATOM    444  HD2 ARG D  11       9.595  10.124   2.503  1.00 16.33           H
ATOM    445  HD3 ARG D  11       9.856  10.002   4.066  1.00 16.33           H
ATOM    446  HE  ARG D  11      11.233   8.159   2.740  1.00 16.46           H
ATOM    447 HH11 ARG D  11      13.391   8.332   2.464  1.00 17.85           H
ATOM    448 HH12 ARG D  11      14.114   9.598   2.766  1.00 17.85           H
ATOM    449 HH21 ARG D  11      11.514  11.263   3.835  1.00 16.71           H
ATOM    450 HH22 ARG D  11      12.979  11.373   3.590  1.00 16.71           H
ATOM    451  N   AZA D  12       8.317   4.870   3.507  1.00  9.29           N
ANISOU  451  N   AZA D  12     1315   1568    648     -2   -482     -3       N
ATOM    452  C   AZA D  12       8.831   4.512   5.755  1.00  8.58           C
ANISOU  452  C   AZA D  12     1004   1630    627     94   -351    -42       C
ATOM    453  O   AZA D  12       9.138   5.685   5.932  1.00  8.71           O
ANISOU  453  O   AZA D  12     1075   1505    728    107   -463    -80       O
ATOM    454  NA  AZA D  12       8.336   4.072   4.575  1.00  9.16           N
ANISOU  454  NA  AZA D  12     1338   1533    608     20   -442     84       N
ATOM    455  H   AZA D  12       8.856   4.630   2.882  1.00 11.15           H
ATOM    456  HA3 AZA D  12       8.018   3.157   4.610  1.00 10.98           H
ATOM    457  N   PRO D  13       8.899   3.609   6.773  1.00  8.93           N
ANISOU  457  N   PRO D  13     1135   1604    653     38   -423     39       N
ATOM    458  CA  PRO D  13       9.324   3.978   8.097  1.00  8.92           C
ANISOU  458  CA  PRO D  13     1120   1655    616     75   -369    -15       C
ATOM    459  C   PRO D  13      10.739   4.511   8.124  1.00  8.77           C
ANISOU  459  C   PRO D  13      956   1753    625   -155   -272   -109       C
ATOM    460  O   PRO D  13      11.609   4.093   7.377  1.00  8.83           O
ANISOU  460  O   PRO D  13      976   1740    638    -74   -324     43       O
ATOM    461  CB  PRO D  13       9.265   2.669   8.868  1.00 10.83           C
ANISOU  461  CB  PRO D  13     1380   1996    738   -125   -386    243       C
ATOM    462  CG  PRO D  13       8.129   1.913   8.132  1.00 10.56           C
ANISOU  462  CG  PRO D  13     1222   1997    793   -131   -436    155       C
ATOM    463  CD  PRO D  13       8.324   2.260   6.711  1.00  9.46           C
ANISOU  463  CD  PRO D  13     1313   1583    697    -49   -474    -10       C
ATOM    464  HA  PRO D  13       8.710   4.624   8.480  1.00 10.70           H
ATOM    465  HB2 PRO D  13      10.110   2.197   8.805  1.00 12.98           H
ATOM    466  HB3 PRO D  13       9.044   2.830   9.799  1.00 12.98           H
ATOM    467  HG2 PRO D  13       8.217   0.958   8.274  1.00 12.67           H
ATOM    468  HG3 PRO D  13       7.264   2.217   8.450  1.00 12.67           H
ATOM    469  HD2 PRO D  13       8.938   1.641   6.285  1.00 11.34           H
ATOM    470  HD3 PRO D  13       7.478   2.266   6.237  1.00 11.34           H
HETATM  471  N   HYP D  14      11.025   5.340   9.096  1.00  8.72           N
ANISOU  471  N   HYP D  14      937   1670    708     75   -351   -114       N
HETATM  472  CA  HYP D  14      12.440   5.661   9.402  1.00  9.30           C
ANISOU  472  CA  HYP D  14     1245   1594    694   -253   -424    -29       C
HETATM  473  C   HYP D  14      13.203   4.433   9.674  1.00  9.05           C
ANISOU  473  C   HYP D  14     1213   1577    649     10   -433     48       C
HETATM  474  O   HYP D  14      12.690   3.445  10.195  1.00  9.94           O
ANISOU  474  O   HYP D  14     1087   1846    845    -22   -460     82       O
HETATM  475  CB  HYP D  14      12.316   6.576  10.627  1.00  9.63           C
ANISOU  475  CB  HYP D  14     1222   1668    769   -132   -463     27       C
HETATM  476  CG  HYP D  14      10.964   7.193  10.530  1.00 10.76           C
ANISOU  476  CG  HYP D  14     1165   2117    806    -92   -355    -18       C
HETATM  477  CD  HYP D  14      10.120   6.051  10.026  1.00 10.16           C
ANISOU  477  CD  HYP D  14     1080   1995    787    -19   -300    104       C
HETATM  478  OD1 HYP D  14      11.046   8.272   9.597  1.00 10.73           O
ANISOU  478  OD1 HYP D  14     1354   1743    982    198   -309     25       O
HETATM  479  HA  HYP D  14      12.827   6.203   8.697  1.00 11.15           H
HETATM  480  HB2 HYP D  14      12.994   7.268  10.585  1.00 11.55           H
HETATM  481  HB3 HYP D  14      12.373   6.043  11.436  1.00 11.55           H
HETATM  482  HG  HYP D  14      10.621   7.380  11.418  1.00 12.90           H
HETATM  483  HD1 HYP D  14      10.290   8.751   9.753  1.00 12.88           H
HETATM  484 HD22 HYP D  14       9.819   5.484  10.752  1.00 12.19           H
HETATM  485 HD23 HYP D  14       9.317   6.371   9.585  1.00 12.19           H
ATOM    486  N   GLY D  15      14.483   4.440   9.308  1.00  8.98           N
ANISOU  486  N   GLY D  15     1133   1622    659    -50   -421     45       N
ATOM    487  CA  GLY D  15      15.335   3.297   9.544  1.00  8.49           C
ANISOU  487  CA  GLY D  15     1161   1478    585   -112   -384     66       C
ATOM    488  C   GLY D  15      15.595   3.053  10.994  1.00  8.67           C
ANISOU  488  C   GLY D  15     1036   1556    703    -94   -437     30       C
ATOM    489  O   GLY D  15      15.233   3.826  11.890  1.00  9.76           O
ANISOU  489  O   GLY D  15     1133   1894    679     11   -363     40       O
ATOM    490  H   GLY D  15      14.875   5.100   8.920  1.00 10.77           H
ATOM    491  HA2 GLY D  15      14.915   2.505   9.174  1.00 10.18           H
ATOM    492  HA3 GLY D  15      16.187   3.438   9.103  1.00 10.18           H
ATOM    493  N   PRO D  16      16.264   1.910  11.298  1.00  9.96           N
ANISOU  493  N   PRO D  16     1282   1688    815    -28   -533    180       N
ATOM    494  CA  PRO D  16      16.581   1.608  12.668  1.00 10.89           C
ANISOU  494  CA  PRO D  16     1453   1765    918     -8   -440    293       C
ATOM    495  C   PRO D  16      17.587   2.582  13.294  1.00  9.90           C
ANISOU  495  C   PRO D  16     1256   1839    668    132   -207    303       C
ATOM    496  O   PRO D  16      18.365   3.178  12.594  1.00  9.67           O
ANISOU  496  O   PRO D  16     1316   1745    612     58   -252     81       O
ATOM    497  CB  PRO D  16      17.245   0.178  12.529  1.00 13.76           C
ANISOU  497  CB  PRO D  16     2245   1697   1287    -25   -633    163       C
ATOM    498  CG  PRO D  16      16.993  -0.293  11.197  1.00 14.31           C
ANISOU  498  CG  PRO D  16     2019   2148   1269    139   -331    222       C
ATOM    499  CD  PRO D  16      16.697   0.865  10.348  1.00 11.18           C
ANISOU  499  CD  PRO D  16     1501   1776    971    199   -498    -59       C
ATOM    500  HA  PRO D  16      15.779   1.585  13.213  1.00 13.06           H
ATOM    501  HB2 PRO D  16      18.200   0.253  12.684  1.00 16.51           H
ATOM    502  HB3 PRO D  16      16.849  -0.423  13.179  1.00 16.51           H
ATOM    503  HG2 PRO D  16      17.780  -0.755  10.870  1.00 17.16           H
ATOM    504  HG3 PRO D  16      16.235  -0.898  11.214  1.00 17.16           H
ATOM    505  HD2 PRO D  16      17.490   1.148   9.867  1.00 13.41           H
ATOM    506  HD3 PRO D  16      15.986   0.657   9.722  1.00 13.41           H
HETATM  507  N   HYP D  17      17.676   2.585  14.608  1.00 11.12           N
ANISOU  507  N   HYP D  17     1146   2366    715    125   -160    282       N
HETATM  508  CA  HYP D  17      18.759   3.321  15.259  1.00 11.49           C
ANISOU  508  CA  HYP D  17     1306   2348    711     -1   -294      8       C
HETATM  509  C   HYP D  17      20.129   2.822  14.812  1.00 10.22           C
ANISOU  509  C   HYP D  17     1246   1994    643     49   -322    -31       C
HETATM  510  O   HYP D  17      20.290   1.649  14.523  1.00 10.83           O
ANISOU  510  O   HYP D  17     1266   2009    839    -36   -369     71       O
HETATM  511  CB  HYP D  17      18.554   3.014  16.745  1.00 13.08           C
ANISOU  511  CB  HYP D  17     1385   2790    793     79   -222     89       C
HETATM  512  CG  HYP D  17      17.113   2.663  16.867  1.00 14.74           C
ANISOU  512  CG  HYP D  17     1562   3150    889    375    -77    321       C
HETATM  513  CD  HYP D  17      16.847   1.901  15.607  1.00 13.32           C
ANISOU  513  CD  HYP D  17     1491   2718    850    374    -83    364       C
HETATM  514  OD1 HYP D  17      16.302   3.852  16.804  1.00 15.96           O
ANISOU  514  OD1 HYP D  17     1800   3389    877    303    -70    106       O
HETATM  515  HA  HYP D  17      18.608   4.268  15.119  1.00 13.78           H
HETATM  516  HB2 HYP D  17      18.744   3.806  17.271  1.00 15.69           H
HETATM  517  HB3 HYP D  17      19.099   2.254  17.000  1.00 15.69           H
HETATM  518  HG  HYP D  17      17.045   2.072  17.633  1.00 17.68           H
HETATM  519  HD1 HYP D  17      16.437   4.248  17.611  1.00 19.15           H
HETATM  520 HD22 HYP D  17      15.906   1.917  15.376  1.00 15.97           H
HETATM  521 HD23 HYP D  17      17.085   0.966  15.702  1.00 15.97           H
ATOM    522  N   GLY D  18      21.090   3.726  14.789  1.00 10.48           N
ANISOU  522  N   GLY D  18     1331   1977    672     22   -381    -16       N
ATOM    523  CA  GLY D  18      22.451   3.351  14.473  1.00 10.98           C
ANISOU  523  CA  GLY D  18     1383   2068    720    -11   -400   -124       C
ATOM    524  C   GLY D  18      23.059   2.522  15.571  1.00 11.63           C
ANISOU  524  C   GLY D  18     1396   2317    706     21   -316      0       C
ATOM    525  O   GLY D  18      22.504   2.288  16.653  1.00 12.39           O
ANISOU  525  O   GLY D  18     1397   2571    741    115   -214    192       O
ATOM    526  H   GLY D  18      20.979   4.563  14.952  1.00 12.56           H
ATOM    527  HA2 GLY D  18      22.464   2.836  13.652  1.00 13.17           H
ATOM    528  HA3 GLY D  18      22.989   4.150  14.354  1.00 13.17           H
ATOM    529  N   PRO D  19      24.280   2.039  15.298  1.00 12.74           N
ANISOU  529  N   PRO D  19     1374   2657    809    308   -257    111       N
ATOM    530  CA  PRO D  19      25.016   1.312  16.321  1.00 14.91           C
ANISOU  530  CA  PRO D  19     1549   3149    967    482   -187    294       C
ATOM    531  C   PRO D  19      25.387   2.221  17.502  1.00 14.42           C
ANISOU  531  C   PRO D  19     1384   3169    924    289   -186    243       C
ATOM    532  O   PRO D  19      25.420   3.422  17.417  1.00 14.78           O
ANISOU  532  O   PRO D  19     1598   3102    916   -167   -324    -33       O
ATOM    533  CB  PRO D  19      26.320   0.877  15.597  1.00 16.97           C
ANISOU  533  CB  PRO D  19     1686   3658   1103    532   -224    264       C
ATOM    534  CG  PRO D  19      26.042   1.052  14.171  1.00 14.81           C
ANISOU  534  CG  PRO D  19     1691   2927   1011    308    -70    252       C
ATOM    535  CD  PRO D  19      25.034   2.123  14.033  1.00 12.22           C
ANISOU  535  CD  PRO D  19     1278   2568    797    199   -234     47       C
ATOM    536  HA  PRO D  19      24.517   0.534  16.615  1.00 17.89           H
ATOM    537  HB2 PRO D  19      27.058   1.442  15.878  1.00 20.36           H
ATOM    538  HB3 PRO D  19      26.517  -0.051  15.801  1.00 20.36           H
ATOM    539  HG2 PRO D  19      26.860   1.300  13.714  1.00 17.77           H
ATOM    540  HG3 PRO D  19      25.699   0.220  13.809  1.00 17.77           H
ATOM    541  HD2 PRO D  19      25.460   2.990  13.942  1.00 14.66           H
ATOM    542  HD3 PRO D  19      24.454   1.957  13.273  1.00 14.66           H
HETATM  543  N   HYP D  20      25.767   1.602  18.609  1.00 17.27           N
ANISOU  543  N   HYP D  20     1751   3696   1115    139   -302    359       N
HETATM  544  CA  HYP D  20      26.344   2.323  19.735  1.00 19.33           C
ANISOU  544  CA  HYP D  20     1957   4179   1211     -0   -345    277       C
HETATM  545  C   HYP D  20      27.496   3.191  19.310  1.00 19.68           C
ANISOU  545  C   HYP D  20     1765   4417   1297   -184   -346    131       C
HETATM  546  O   HYP D  20      28.304   2.800  18.454  1.00 19.34           O
ANISOU  546  O   HYP D  20     1579   4417   1351   -156   -335    102       O
HETATM  547  CB  HYP D  20      26.841   1.191  20.689  1.00 19.46           C
ANISOU  547  CB  HYP D  20     2140   4068   1185    242   -341    300       C
HETATM  548  CG  HYP D  20      25.970   0.028  20.368  1.00 18.87           C
ANISOU  548  CG  HYP D  20     2154   3852   1163    274   -164    425       C
HETATM  549  CD  HYP D  20      25.726   0.158  18.889  1.00 18.36           C
ANISOU  549  CD  HYP D  20     2105   3728   1144    454   -190    500       C
HETATM  550  OD1 HYP D  20      24.701   0.256  21.029  1.00 19.87           O
ANISOU  550  OD1 HYP D  20     2227   4046   1278    -13   -207    735       O
HETATM  551  HA  HYP D  20      25.628   2.797  20.187  1.00 23.19           H
HETATM  552  HB2 HYP D  20      26.709   1.458  21.612  1.00 23.34           H
HETATM  553  HB3 HYP D  20      27.766   0.976  20.489  1.00 23.34           H
HETATM  554  HG  HYP D  20      26.481  -0.782  20.519  1.00 22.64           H
HETATM  555  HD1 HYP D  20      24.218   0.722  20.415  1.00 23.84           H
HETATM  556 HD22 HYP D  20      26.398  -0.325  18.383  1.00 22.03           H
HETATM  557 HD23 HYP D  20      24.873  -0.232  18.643  1.00 22.03           H
ATOM    558  N   GLY D  21      27.570   4.370  19.947  1.00 20.34           N
ANISOU  558  N   GLY D  21     1762   4505   1462   -131   -449    208       N
ATOM    559  CA  GLY D  21      28.711   5.248  19.797  1.00 20.99           C
ANISOU  559  CA  GLY D  21     2040   4307   1628    127   -616    527       C
ATOM    560  C   GLY D  21      29.949   4.587  20.325  1.00 20.78           C
ANISOU  560  C   GLY D  21     2116   3974   1803   -320   -792    575       C
ATOM    561  O   GLY D  21      29.900   3.595  21.073  1.00 21.96           O
ANISOU  561  O   GLY D  21     2273   4148   1922   -424   -919    673       O
ATOM    562  H   GLY D  21      26.961   4.675  20.472  1.00 24.40           H
ATOM    563  HA2 GLY D  21      28.842   5.459  18.860  1.00 25.18           H
ATOM    564  HA3 GLY D  21      28.559   6.070  20.288  1.00 25.18           H
ATOM    565  N   PRO D  22      31.112   5.096  19.880  1.00 19.51           N
ANISOU  565  N   PRO D  22     1884   3564   1966   -319   -758    657       N
ATOM    566  CA  PRO D  22      32.366   4.494  20.321  1.00 22.17           C
ANISOU  566  CA  PRO D  22     2213   3958   2252   -464   -903    967       C
ATOM    567  C   PRO D  22      32.645   4.857  21.794  1.00 24.23           C
ANISOU  567  C   PRO D  22     2508   4105   2593   -816  -1200   1101       C
ATOM    568  O   PRO D  22      32.298   5.970  22.253  1.00 24.88           O
ANISOU  568  O   PRO D  22     2399   4609   2445   -773  -1012    645       O
ATOM    569  CB  PRO D  22      33.421   5.093  19.384  1.00 21.77           C
ANISOU  569  CB  PRO D  22     2160   3907   2205   -444   -735   1135       C
ATOM    570  CG  PRO D  22      32.867   6.440  19.040  1.00 21.90           C
ANISOU  570  CG  PRO D  22     2043   4158   2118   -255   -517    960       C
ATOM    571  CD  PRO D  22      31.324   6.233  18.952  1.00 20.11           C
ANISOU  571  CD  PRO D  22     2026   3615   2000   -336   -421    651       C
ATOM    572  HA  PRO D  22      32.373   3.532  20.198  1.00 26.59           H
ATOM    573  HB2 PRO D  22      34.272   5.169  19.842  1.00 26.12           H
ATOM    574  HB3 PRO D  22      33.518   4.540  18.592  1.00 26.12           H
ATOM    575  HG2 PRO D  22      33.093   7.077  19.735  1.00 26.27           H
ATOM    576  HG3 PRO D  22      33.226   6.737  18.189  1.00 26.27           H
ATOM    577  HD2 PRO D  22      30.847   7.023  19.251  1.00 24.13           H
ATOM    578  HD3 PRO D  22      31.052   6.004  18.049  1.00 24.13           H
HETATM  579  N   HYP D  23      33.256   3.926  22.518  1.00 27.78           N
ANISOU  579  N   HYP D  23     3393   4046   3117   -493  -1595   1330       N
HETATM  580  CA  HYP D  23      33.664   4.152  23.908  1.00 28.17           C
ANISOU  580  CA  HYP D  23     3597   3801   3303   -650  -1758   1289       C
HETATM  581  C   HYP D  23      34.683   5.222  24.071  1.00 27.39           C
ANISOU  581  C   HYP D  23     3063   4020   3323   -971  -1669   1107       C
HETATM  582  O   HYP D  23      35.514   5.437  23.174  1.00 27.61           O
ANISOU  582  O   HYP D  23     2942   4187   3360   -779  -1623   1219       O
HETATM  583  CB  HYP D  23      34.284   2.796  24.308  1.00 31.10           C
ANISOU  583  CB  HYP D  23     4164   4194   3461   -302  -1849   1308       C
HETATM  584  CG  HYP D  23      34.369   1.875  23.142  1.00 33.89           C
ANISOU  584  CG  HYP D  23     4696   4566   3614   -607  -1608   1291       C
HETATM  585  CD  HYP D  23      33.823   2.660  21.982  1.00 30.03           C
ANISOU  585  CD  HYP D  23     4123   3884   3403   -362  -1672   1350       C
HETATM  586  OD1 HYP D  23      33.458   0.777  23.412  1.00 37.70           O
ANISOU  586  OD1 HYP D  23     5376   5069   3877   -866  -1208   1283       O
HETATM  587  HA  HYP D  23      32.853   4.309  24.415  1.00 33.79           H
HETATM  588  HB2 HYP D  23      33.713   2.388  24.977  1.00 37.32           H
HETATM  589  HB3 HYP D  23      35.184   2.959  24.632  1.00 37.32           H
HETATM  590  HG  HYP D  23      35.308   1.721  22.952  1.00 40.66           H
HETATM  591  HD1 HYP D  23      33.434   0.319  22.628  1.00 45.23           H
HETATM  592 HD22 HYP D  23      34.524   2.836  21.335  1.00 36.03           H
HETATM  593 HD23 HYP D  23      33.149   2.144  21.513  1.00 36.03           H
ATOM    594  N   GLY D  24      34.664   5.913  25.214  1.00 28.29           N
ANISOU  594  N   GLY D  24     3102   4304   3345   -848  -1469   1117       N
ATOM    595  CA  GLY D  24      35.738   6.872  25.553  1.00 29.08           C
ANISOU  595  CA  GLY D  24     3117   4483   3448   -928  -1216    885       C
ATOM    596  C   GLY D  24      35.859   7.057  27.060  1.00 30.76           C
ANISOU  596  C   GLY D  24     3367   4682   3639   -818   -987    678       C
ATOM    597  O   GLY D  24      34.914   6.755  27.782  1.00 32.94           O
ANISOU  597  O   GLY D  24     3458   5572   3486   -724  -1046    763       O
ATOM    598  H   GLY D  24      34.048   5.850  25.811  1.00 33.95           H
ATOM    599  HA2 GLY D  24      36.585   6.546  25.211  1.00 34.89           H
ATOM    600  HA3 GLY D  24      35.545   7.733  25.149  1.00 34.89           H
HETATM  601  N   NH2 D  25      37.004   7.526  27.549  1.00 32.93           N
ANISOU  601  N   NH2 D  25     3925   4652   3934   -452   -703    618       N
TER
ATOM    602  N   PRO E   1     -19.836   3.771 -17.747  1.00 44.42           N
ANISOU  602  N   PRO E   1     4650   8497   3729    141   -663   1754       N
ATOM    603  CA  PRO E   1     -19.272   4.019 -19.093  1.00 40.96           C
ANISOU  603  CA  PRO E   1     4174   7868   3520     86   -728   1603       C
ATOM    604  C   PRO E   1     -17.737   4.228 -19.190  1.00 33.18           C
ANISOU  604  C   PRO E   1     3233   6252   3123    -27   -876   1218       C
ATOM    605  O   PRO E   1     -17.122   3.626 -20.076  1.00 32.65           O
ANISOU  605  O   PRO E   1     2963   6354   3090   -701  -1198   1234       O
ATOM    606  CB  PRO E   1     -20.023   5.246 -19.539  1.00 44.52           C
ANISOU  606  CB  PRO E   1     4740   8478   3697      6   -590   1763       C
ATOM    607  CG  PRO E   1     -21.402   5.117 -18.898  1.00 46.27           C
ANISOU  607  CG  PRO E   1     5001   8777   3803     75   -610   1876       C
ATOM    608  CD  PRO E   1     -21.108   4.509 -17.540  1.00 46.38           C
ANISOU  608  CD  PRO E   1     4985   8807   3830    130   -647   1842       C
ATOM    609  H2  PRO E   1     -19.200   4.055 -17.087  1.00 53.29           H
ATOM    610  H3  PRO E   1     -20.002   2.831 -17.648  1.00 53.29           H
ATOM    611  HA  PRO E   1     -19.474   3.256 -19.658  1.00 49.14           H
ATOM    612  HB2 PRO E   1     -19.568   6.043 -19.226  1.00 53.41           H
ATOM    613  HB3 PRO E   1     -20.089   5.259 -20.507  1.00 53.41           H
ATOM    614  HG2 PRO E   1     -21.816   5.990 -18.811  1.00 55.52           H
ATOM    615  HG3 PRO E   1     -21.967   4.534 -19.429  1.00 55.52           H
ATOM    616  HD2 PRO E   1     -20.997   5.202 -16.871  1.00 55.65           H
ATOM    617  HD3 PRO E   1     -21.817   3.903 -17.275  1.00 55.65           H
HETATM  618  N   HYP E   2     -17.118   4.990 -18.297  1.00 26.48           N
ANISOU  618  N   HYP E   2     2883   4400   2778    335   -568    662       N
HETATM  619  CA  HYP E   2     -15.656   4.893 -18.216  1.00 22.71           C
ANISOU  619  CA  HYP E   2     2648   3654   2329    326   -468    463       C
HETATM  620  C   HYP E   2     -15.218   3.478 -17.932  1.00 17.52           C
ANISOU  620  C   HYP E   2     1894   3089   1672   -100   -458    231       C
HETATM  621  O   HYP E   2     -15.947   2.684 -17.328  1.00 18.97           O
ANISOU  621  O   HYP E   2     1861   3831   1514    -27   -328    401       O
HETATM  622  CB  HYP E   2     -15.292   5.815 -17.025  1.00 23.83           C
ANISOU  622  CB  HYP E   2     2862   3635   2556    651   -513    469       C
HETATM  623  CG  HYP E   2     -16.436   6.764 -16.920  1.00 26.30           C
ANISOU  623  CG  HYP E   2     3215   3992   2785    606   -562    676       C
HETATM  624  CD  HYP E   2     -17.610   5.891 -17.225  1.00 27.06           C
ANISOU  624  CD  HYP E   2     3135   4293   2856    373   -483    573       C
HETATM  625  OD1 HYP E   2     -16.377   7.730 -18.006  1.00 28.48           O
ANISOU  625  OD1 HYP E   2     3518   4444   2861    600   -710    856       O
HETATM  626  HA  HYP E   2     -15.276   5.283 -19.020  1.00 27.25           H
HETATM  627  HB2 HYP E   2     -14.477   6.302 -17.224  1.00 28.59           H
HETATM  628  HB3 HYP E   2     -15.225   5.289 -16.212  1.00 28.59           H
HETATM  629  HG  HYP E   2     -16.460   7.063 -15.997  1.00 31.55           H
HETATM  630  HD1 HYP E   2     -17.157   8.191 -17.927  1.00 34.17           H
HETATM  631 HD22 HYP E   2     -17.900   5.401 -16.440  1.00 32.47           H
HETATM  632 HD23 HYP E   2     -18.375   6.415 -17.511  1.00 32.47           H
ATOM    633  N   GLY E   3     -13.995   3.163 -18.315  1.00 15.37           N
ANISOU  633  N   GLY E   3     1704   2849   1287    -45   -565    252       N
ATOM    634  CA  GLY E   3     -13.431   1.905 -17.918  1.00 13.60           C
ANISOU  634  CA  GLY E   3     1773   2281   1114    184   -751     51       C
ATOM    635  C   GLY E   3     -13.222   1.857 -16.411  1.00 12.85           C
ANISOU  635  C   GLY E   3     1584   2268   1031    224   -626    -16       C
ATOM    636  O   GLY E   3     -13.290   2.872 -15.701  1.00 13.63           O
ANISOU  636  O   GLY E   3     1764   2406   1009     39   -418     46       O
ATOM    637  H   GLY E   3     -13.485   3.658 -18.799  1.00 18.44           H
ATOM    638  HA2 GLY E   3     -14.028   1.184 -18.174  1.00 16.31           H
ATOM    639  HA3 GLY E   3     -12.575   1.778 -18.356  1.00 16.31           H
ATOM    640  N   PRO E   4     -12.867   0.658 -15.885  1.00 12.28           N
ANISOU  640  N   PRO E   4     1442   2321    904    -83   -521     18       N
ATOM    641  CA  PRO E   4     -12.621   0.532 -14.436  1.00 11.81           C
ANISOU  641  CA  PRO E   4     1432   2237    818   -151   -414     15       C
ATOM    642  C   PRO E   4     -11.379   1.332 -14.025  1.00 10.43           C
ANISOU  642  C   PRO E   4     1312   1885    765    -42   -340   -263       C
ATOM    643  O   PRO E   4     -10.450   1.535 -14.834  1.00 11.77           O
ANISOU  643  O   PRO E   4     1422   2237    813   -128   -302    -15       O
ATOM    644  CB  PRO E   4     -12.334  -0.986 -14.281  1.00 14.06           C
ANISOU  644  CB  PRO E   4     1672   2736    934   -429   -423     26       C
ATOM    645  CG  PRO E   4     -12.951  -1.615 -15.462  1.00 15.78           C
ANISOU  645  CG  PRO E   4     2080   2944    970   -297   -506    -40       C
ATOM    646  CD  PRO E   4     -12.797  -0.631 -16.577  1.00 13.46           C
ANISOU  646  CD  PRO E   4     1681   2516    916   -250   -509    -25       C
ATOM    647  HA  PRO E   4     -13.392   0.789 -13.906  1.00 14.16           H
ATOM    648  HB2 PRO E   4     -11.376  -1.141 -14.267  1.00 16.86           H
ATOM    649  HB3 PRO E   4     -12.736  -1.316 -13.463  1.00 16.86           H
ATOM    650  HG2 PRO E   4     -12.490  -2.444 -15.669  1.00 18.93           H
ATOM    651  HG3 PRO E   4     -13.888  -1.792 -15.286  1.00 18.93           H
ATOM    652  HD2 PRO E   4     -11.942  -0.741 -17.021  1.00 16.14           H
ATOM    653  HD3 PRO E   4     -13.518  -0.720 -17.220  1.00 16.14           H
HETATM  654  N   HYP E   5     -11.310   1.730 -12.780  1.00 10.62           N
ANISOU  654  N   HYP E   5     1337   1942    757   -100   -411   -103       N
HETATM  655  CA  HYP E   5     -10.085   2.368 -12.285  1.00 11.42           C
ANISOU  655  CA  HYP E   5     1413   2102    824   -216   -479    -13       C
HETATM  656  C   HYP E   5      -8.904   1.452 -12.391  1.00 10.06           C
ANISOU  656  C   HYP E   5     1344   1729    748    -88   -515     39       C
HETATM  657  O   HYP E   5      -8.988   0.229 -12.301  1.00 11.51           O
ANISOU  657  O   HYP E   5     1275   2207    892    -59   -463     21       O
HETATM  658  CB  HYP E   5     -10.398   2.648 -10.811  1.00 11.04           C
ANISOU  658  CB  HYP E   5     1563   1788    843   -118   -597    102       C
HETATM  659  CG  HYP E   5     -11.887   2.649 -10.728  1.00 12.18           C
ANISOU  659  CG  HYP E   5     1755   2007    866     44   -352    -34       C
HETATM  660  CD  HYP E   5     -12.290   1.577 -11.695  1.00 12.10           C
ANISOU  660  CD  HYP E   5     1620   2195    782     21   -256   -117       C
HETATM  661  OD1 HYP E   5     -12.396   3.902 -11.258  1.00 13.52           O
ANISOU  661  OD1 HYP E   5     1900   2081   1157    104   -420    -76       O
HETATM  662  HA  HYP E   5      -9.979   3.218 -12.741  1.00 13.70           H
HETATM  663  HB2 HYP E   5     -10.055   3.521 -10.564  1.00 13.24           H
HETATM  664  HB3 HYP E   5     -10.039   1.934 -10.260  1.00 13.24           H
HETATM  665  HG  HYP E   5     -12.113   2.367  -9.828  1.00 14.61           H
HETATM  666  HD1 HYP E   5     -12.226   4.501 -10.595  1.00 16.22           H
HETATM  667 HD22 HYP E   5     -13.203   1.697 -12.002  1.00 14.51           H
HETATM  668 HD23 HYP E   5     -12.257   0.697 -11.289  1.00 14.51           H
ATOM    669  N   GLY E   6      -7.727   2.061 -12.595  1.00 10.46           N
ANISOU  669  N   GLY E   6     1353   1844    778   -136   -507     -0       N
ATOM    670  CA  GLY E   6      -6.469   1.310 -12.648  1.00 10.60           C
ANISOU  670  CA  GLY E   6     1361   1944    724   -200   -420    -18       C
ATOM    671  C   GLY E   6      -6.122   0.777 -11.258  1.00 10.02           C
ANISOU  671  C   GLY E   6     1276   1850    681    -63   -414     17       C
ATOM    672  O   GLY E   6      -6.732   1.030 -10.257  1.00 10.00           O
ANISOU  672  O   GLY E   6     1345   1821    633    -77   -387     11       O
ATOM    673  H   GLY E   6      -7.632   2.909 -12.704  1.00 12.55           H
ATOM    674  HA2 GLY E   6      -6.555   0.563 -13.261  1.00 12.72           H
ATOM    675  HA3 GLY E   6      -5.752   1.888 -12.953  1.00 12.72           H
ATOM    676  N   AZP E   7      -4.997  -0.014 -11.261  1.00 11.28           N
ANISOU  676  N   AZP E   7     1314   2252    721      1   -341      2       N
ATOM    677  C   AZP E   7      -3.757   0.329  -9.306  1.00  9.54           C
ANISOU  677  C   AZP E   7     1216   1708    700     36   -356     97       C
ATOM    678  O   AZP E   7      -3.545   1.452  -9.626  1.00  9.91           O
ANISOU  678  O   AZP E   7     1289   1758    717     -3   -355     73       O
ATOM    679  CB  AZP E   7      -3.923  -1.784 -10.417  1.00 11.60           C
ANISOU  679  CB  AZP E   7     1478   1995    935      1   -321    -73       C
ATOM    680  CG  AZP E   7      -3.255  -1.364 -11.794  1.00 12.72           C
ANISOU  680  CG  AZP E   7     1588   2317    927    172   -308     81       C
ATOM    681  CD  AZP E   7      -4.210  -0.454 -12.443  1.00 11.41           C
ANISOU  681  CD  AZP E   7     1355   2237    745    133   -256     66       C
ATOM    682  NA  AZP E   7      -4.514  -0.584 -10.070  1.00 10.54           N
ANISOU  682  NA  AZP E   7     1326   1871    809    109   -426     51       N
ATOM    683  HB2 AZP E   7      -3.261  -2.047  -9.759  1.00 13.92           H
ATOM    684  HB3 AZP E   7      -4.592  -2.477 -10.537  1.00 13.92           H
ATOM    685  HG2 AZP E   7      -2.413  -0.913 -11.623  1.00 15.25           H
ATOM    686  HG3 AZP E   7      -3.107  -2.153 -12.339  1.00 15.25           H
ATOM    687  HD2 AZP E   7      -3.752   0.296 -12.855  1.00 13.69           H
ATOM    688  HD3 AZP E   7      -4.770  -0.931 -13.075  1.00 13.69           H
HETATM  689  N   HYP E   8      -3.512  -0.105  -8.062  1.00 10.20           N
ANISOU  689  N   HYP E   8     1195   1905    777     31   -429    127       N
HETATM  690  CA  HYP E   8      -2.744   0.715  -7.128  1.00  9.49           C
ANISOU  690  CA  HYP E   8     1146   1684    774    -35   -497    -60       C
HETATM  691  C   HYP E   8      -1.373   0.971  -7.703  1.00  9.62           C
ANISOU  691  C   HYP E   8     1181   1665    810    107   -519    -30       C
HETATM  692  O   HYP E   8      -0.767   0.144  -8.396  1.00 11.01           O
ANISOU  692  O   HYP E   8     1290   1772   1120     14   -440   -202       O
HETATM  693  CB  HYP E   8      -2.734  -0.113  -5.832  1.00  9.39           C
ANISOU  693  CB  HYP E   8     1190   1619    757     76   -512     40       C
HETATM  694  CG  HYP E   8      -3.939  -0.981  -5.936  1.00 10.14           C
ANISOU  694  CG  HYP E   8     1232   1814    809    -69   -335     80       C
HETATM  695  CD  HYP E   8      -3.987  -1.315  -7.381  1.00 10.24           C
ANISOU  695  CD  HYP E   8     1232   1802    855     49   -323    -28       C
HETATM  696  OD1 HYP E   8      -5.091  -0.196  -5.613  1.00 10.39           O
ANISOU  696  OD1 HYP E   8     1307   1842    799   -161   -444    -68       O
HETATM  697  HA  HYP E   8      -3.230   1.521  -6.893  1.00 11.38           H
HETATM  698  HB2 HYP E   8      -2.817   0.475  -5.065  1.00 11.26           H
HETATM  699  HB3 HYP E   8      -1.935  -0.663  -5.799  1.00 11.26           H
HETATM  700  HG  HYP E   8      -3.760  -1.799  -5.447  1.00 12.17           H
HETATM  701 HD22 HYP E   8      -3.432  -2.085  -7.580  1.00 12.28           H
HETATM  702 HD23 HYP E   8      -4.887  -1.555  -7.654  1.00 12.28           H
ATOM    703  N   GLY E   9      -0.828   2.133  -7.366  1.00  9.46           N
ANISOU  703  N   GLY E   9     1199   1687    707     82   -413    -93       N
ATOM    704  CA  GLY E   9       0.525   2.436  -7.786  1.00 10.03           C
ANISOU  704  CA  GLY E   9     1201   1917    694     81   -381     55       C
ATOM    705  C   GLY E   9       1.569   1.600  -7.121  1.00  9.15           C
ANISOU  705  C   GLY E   9     1289   1518    671    -26   -478   -125       C
ATOM    706  O   GLY E   9       1.296   0.843  -6.205  1.00  9.46           O
ANISOU  706  O   GLY E   9     1343   1612    638    113   -437     53       O
ATOM    707  H   GLY E   9      -1.215   2.747  -6.905  1.00 11.34           H
ATOM    708  HA2 GLY E   9       0.596   2.296  -8.743  1.00 12.03           H
ATOM    709  HA3 GLY E   9       0.716   3.366  -7.588  1.00 12.03           H
ATOM    710  N   PRO E  10       2.815   1.782  -7.546  1.00  9.58           N
ANISOU  710  N   PRO E  10     1184   1774    682     53   -413    -26       N
ATOM    711  CA  PRO E  10       3.908   1.083  -6.884  1.00  8.71           C
ANISOU  711  CA  PRO E  10     1102   1539    669    184   -276   -132       C
ATOM    712  C   PRO E  10       3.972   1.421  -5.404  1.00  8.55           C
ANISOU  712  C   PRO E  10     1128   1594    527    -11   -276     -4       C
ATOM    713  O   PRO E  10       3.548   2.484  -4.944  1.00  9.01           O
ANISOU  713  O   PRO E  10     1209   1614    603     82   -333    -20       O
ATOM    714  CB  PRO E  10       5.141   1.630  -7.600  1.00  9.99           C
ANISOU  714  CB  PRO E  10     1142   1828    824    186   -242   -181       C
ATOM    715  CG  PRO E  10       4.663   2.030  -8.941  1.00 10.98           C
ANISOU  715  CG  PRO E  10     1544   1780    848   -183   -154     -6       C
ATOM    716  CD  PRO E  10       3.288   2.644  -8.647  1.00  9.95           C
ANISOU  716  CD  PRO E  10     1210   1862    711     11   -332     71       C
ATOM    717  HA  PRO E  10       3.829   0.124  -7.005  1.00 10.45           H
ATOM    718  HB2 PRO E  10       5.493   2.393  -7.115  1.00 11.98           H
ATOM    719  HB3 PRO E  10       5.818   0.938  -7.666  1.00 11.98           H
ATOM    720  HG2 PRO E  10       5.264   2.681  -9.335  1.00 13.17           H
ATOM    721  HG3 PRO E  10       4.588   1.255  -9.519  1.00 13.17           H
ATOM    722  HD2 PRO E  10       3.369   3.568  -8.362  1.00 11.94           H
ATOM    723  HD3 PRO E  10       2.703   2.585  -9.418  1.00 11.94           H
ATOM    724  N   ARG E  11       4.576   0.516  -4.652  1.00  8.74           N
ANISOU  724  N   ARG E  11     1291   1476    554      6   -405     32       N
ATOM    725  CA  ARG E  11       4.918   0.795  -3.282  1.00  8.85           C
ANISOU  725  CA  ARG E  11     1222   1513    628     94   -419    131       C
ATOM    726  C   ARG E  11       5.807   2.029  -3.231  1.00  9.03           C
ANISOU  726  C   ARG E  11     1241   1575    615     41   -419     72       C
ATOM    727  O   ARG E  11       6.645   2.230  -4.071  1.00 10.98           O
ANISOU  727  O   ARG E  11     1245   2221    704   -181   -261    -22       O
ATOM    728  CB  ARG E  11       5.583  -0.441  -2.723  1.00 10.46           C
ANISOU  728  CB  ARG E  11     1330   1952    693     52   -344    224       C
ATOM    729  CG  ARG E  11       5.829  -0.400  -1.280  1.00 10.27           C
ANISOU  729  CG  ARG E  11     1303   1824    775     54   -330    105       C
ATOM    730  CD  ARG E  11       6.400  -1.694  -0.698  1.00 10.77           C
ANISOU  730  CD  ARG E  11     1460   1828    804     -2   -431    144       C
ATOM    731  NE  ARG E  11       6.534  -1.548   0.709  1.00 11.58           N
ANISOU  731  NE  ARG E  11     1625   1934    840    -88   -417    177       N
ATOM    732  CZ  ARG E  11       7.177  -2.393   1.495  1.00 10.89           C
ANISOU  732  CZ  ARG E  11     1431   1820    885    -28   -289     51       C
ATOM    733  NH1 ARG E  11       7.787  -3.458   0.987  1.00 11.45           N
ANISOU  733  NH1 ARG E  11     1702   1782    868    323   -337    -75       N
ATOM    734  NH2 ARG E  11       7.304  -2.172   2.813  1.00 10.39           N
ANISOU  734  NH2 ARG E  11     1399   1577    970    -89   -120    -42       N
ATOM    735  H   ARG E  11       4.797  -0.271  -4.919  1.00 10.48           H
ATOM    736  HA  ARG E  11       4.148   0.991  -2.725  1.00 10.62           H
ATOM    737  HB2 ARG E  11       5.014  -1.206  -2.901  1.00 12.55           H
ATOM    738  HB3 ARG E  11       6.440  -0.556  -3.162  1.00 12.55           H
ATOM    739  HG2 ARG E  11       6.463   0.309  -1.094  1.00 12.32           H
ATOM    740  HG3 ARG E  11       4.989  -0.222  -0.828  1.00 12.32           H
ATOM    741  HD2 ARG E  11       5.800  -2.433  -0.883  1.00 12.92           H
ATOM    742  HD3 ARG E  11       7.273  -1.872  -1.082  1.00 12.92           H
ATOM    743  HE  ARG E  11       6.170  -0.861   1.075  1.00 13.89           H
ATOM    744 HH11 ARG E  11       7.766  -3.603   0.140  1.00 13.74           H
ATOM    745 HH12 ARG E  11       8.204  -4.003   1.507  1.00 13.74           H
ATOM    746 HH21 ARG E  11       6.962  -1.466   3.165  1.00 12.46           H
ATOM    747 HH22 ARG E  11       7.727  -2.736   3.305  1.00 12.46           H
ATOM    748  N   AZA E  12       5.622   2.825  -2.180  1.00  9.51           N
ANISOU  748  N   AZA E  12     1258   1701    655     -7   -432    -37       N
ATOM    749  C   AZA E  12       7.727   3.730  -1.613  1.00 11.64           C
ANISOU  749  C   AZA E  12     1403   2266    754   -195   -367    130       C
ATOM    750  O   AZA E  12       8.162   2.595  -1.416  1.00 11.63           O
ANISOU  750  O   AZA E  12     1269   2278    873    -42   -410     17       O
ATOM    751  NA  AZA E  12       6.395   3.924  -1.971  1.00  9.91           N
ANISOU  751  NA  AZA E  12     1333   1728    703    -85   -463    115       N
ATOM    752  H   AZA E  12       5.041   2.683  -1.562  1.00 11.41           H
ATOM    753  HA3 AZA E  12       6.122   4.852  -2.042  1.00 11.88           H
ATOM    754  N   PRO E  13       8.476   4.840  -1.538  1.00 12.15           N
ANISOU  754  N   PRO E  13     1443   2317    858   -412   -420    133       N
ATOM    755  CA  PRO E  13       9.924   4.706  -1.426  1.00 13.23           C
ANISOU  755  CA  PRO E  13     1437   2728    860   -394   -286    168       C
ATOM    756  C   PRO E  13      10.364   4.475  -0.012  1.00 12.28           C
ANISOU  756  C   PRO E  13     1268   2572    823   -370   -112     -2       C
ATOM    757  O   PRO E  13       9.627   4.590   0.917  1.00 10.54           O
ANISOU  757  O   PRO E  13     1219   2096    689    -78   -332     32       O
ATOM    758  CB  PRO E  13      10.385   6.007  -2.019  1.00 16.88           C
ANISOU  758  CB  PRO E  13     2239   3137   1036   -529   -333    242       C
ATOM    759  CG  PRO E  13       9.309   6.992  -1.674  1.00 15.00           C
ANISOU  759  CG  PRO E  13     2236   2437   1025   -858   -496    130       C
ATOM    760  CD  PRO E  13       8.039   6.205  -1.789  1.00 13.33           C
ANISOU  760  CD  PRO E  13     1871   2268    927   -718   -462    201       C
ATOM    761  HA  PRO E  13      10.293   3.982  -1.957  1.00 15.86           H
ATOM    762  HB2 PRO E  13      11.233   6.266  -1.626  1.00 20.25           H
ATOM    763  HB3 PRO E  13      10.478   5.917  -2.980  1.00 20.25           H
ATOM    764  HG2 PRO E  13       9.435   7.321  -0.770  1.00 17.99           H
ATOM    765  HG3 PRO E  13       9.320   7.731  -2.301  1.00 17.99           H
ATOM    766  HD2 PRO E  13       7.393   6.490  -1.124  1.00 15.99           H
ATOM    767  HD3 PRO E  13       7.659   6.289  -2.678  1.00 15.99           H
HETATM  768  N   HYP E  14      11.662   4.163   0.136  1.00 13.43           N
ANISOU  768  N   HYP E  14     1366   2858    880   -185   -204   -325       N
HETATM  769  CA  HYP E  14      12.187   3.917   1.474  1.00 12.64           C
ANISOU  769  CA  HYP E  14     1336   2534    931    -52   -288   -481       C
HETATM  770  C   HYP E  14      12.105   5.208   2.373  1.00 11.27           C
ANISOU  770  C   HYP E  14     1247   2148    888    -28   -495     11       C
HETATM  771  O   HYP E  14      12.163   6.359   1.942  1.00 11.77           O
ANISOU  771  O   HYP E  14     1260   2336    877   -137   -378    106       O
HETATM  772  CB  HYP E  14      13.645   3.471   1.241  1.00 14.45           C
ANISOU  772  CB  HYP E  14     1519   2744   1226   -293   -266   -569       C
HETATM  773  CG  HYP E  14      13.625   2.917  -0.140  1.00 16.05           C
ANISOU  773  CG  HYP E  14     1713   2976   1407   -184   -301   -420       C
HETATM  774  CD  HYP E  14      12.691   3.831  -0.870  1.00 16.99           C
ANISOU  774  CD  HYP E  14     1670   3628   1157   -166   -315   -299       C
HETATM  775  OD1 HYP E  14      13.028   1.600  -0.125  1.00 18.80           O
ANISOU  775  OD1 HYP E  14     1695   3854   1595    349   -477   -910       O
HETATM  776  HA  HYP E  14      11.728   3.146   1.844  1.00 15.16           H
HETATM  777  HB2 HYP E  14      13.885   2.777   1.874  1.00 17.33           H
HETATM  778  HB3 HYP E  14      14.236   4.239   1.282  1.00 17.33           H
HETATM  779  HG  HYP E  14      14.518   3.039  -0.499  1.00 19.25           H
HETATM  780  HD1 HYP E  14      13.737   1.041  -0.237  1.00 22.56           H
HETATM  781 HD22 HYP E  14      13.152   4.619  -1.196  1.00 20.38           H
HETATM  782 HD23 HYP E  14      12.313   3.398  -1.652  1.00 20.38           H
ATOM    783  N   GLY E  15      11.955   4.942   3.630  1.00 10.15           N
ANISOU  783  N   GLY E  15     1331   1717    807     54   -545   -108       N
ATOM    784  CA  GLY E  15      11.933   5.962   4.631  1.00  9.35           C
ANISOU  784  CA  GLY E  15     1190   1563    798    -95   -543    -78       C
ATOM    785  C   GLY E  15      13.216   6.669   4.845  1.00  9.22           C
ANISOU  785  C   GLY E  15     1114   1566    823      3   -546     61       C
ATOM    786  O   GLY E  15      14.260   6.344   4.267  1.00 10.08           O
ANISOU  786  O   GLY E  15     1161   1864    804      9   -422     58       O
ATOM    787  H   GLY E  15      11.860   4.148   3.946  1.00 12.17           H
ATOM    788  HA2 GLY E  15      11.271   6.625   4.382  1.00 11.21           H
ATOM    789  HA3 GLY E  15      11.676   5.560   5.476  1.00 11.21           H
ATOM    790  N   PRO E  16      13.196   7.639   5.725  1.00  9.99           N
ANISOU  790  N   PRO E  16     1387   1440    970   -109   -498    -45       N
ATOM    791  CA  PRO E  16      14.408   8.379   6.015  1.00 11.40           C
ANISOU  791  CA  PRO E  16     1622   1594   1115   -129   -522    -87       C
ATOM    792  C   PRO E  16      15.382   7.596   6.870  1.00 10.12           C
ANISOU  792  C   PRO E  16     1290   1632    923    125   -300    100       C
ATOM    793  O   PRO E  16      15.059   6.549   7.433  1.00 10.07           O
ANISOU  793  O   PRO E  16     1256   1756    815     98   -391    113       O
ATOM    794  CB  PRO E  16      13.934   9.600   6.774  1.00 13.77           C
ANISOU  794  CB  PRO E  16     1844   1907   1480    160   -618    -28       C
ATOM    795  CG  PRO E  16      12.639   9.320   7.140  1.00 14.84           C
ANISOU  795  CG  PRO E  16     2338   1863   1437   -117    255   -124       C
ATOM    796  CD  PRO E  16      12.035   8.175   6.422  1.00 11.37           C
ANISOU  796  CD  PRO E  16     1652   1541   1126    195   -191    -51       C
ATOM    797  HA  PRO E  16      14.829   8.654   5.185  1.00 13.67           H
ATOM    798  HB2 PRO E  16      14.492   9.738   7.555  1.00 16.51           H
ATOM    799  HB3 PRO E  16      13.970  10.380   6.198  1.00 16.51           H
ATOM    800  HG2 PRO E  16      12.639   9.127   8.090  1.00 17.80           H
ATOM    801  HG3 PRO E  16      12.109  10.113   6.963  1.00 17.80           H
ATOM    802  HD2 PRO E  16      11.662   7.527   7.040  1.00 13.64           H
ATOM    803  HD3 PRO E  16      11.352   8.469   5.798  1.00 13.64           H
HETATM  804  N   HYP E  17      16.624   8.092   6.985  1.00 10.10           N
ANISOU  804  N   HYP E  17     1224   1816    797    117   -247    186       N
HETATM  805  CA  HYP E  17      17.578   7.446   7.880  1.00  9.54           C
ANISOU  805  CA  HYP E  17     1225   1718    682     -8   -329    125       C
HETATM  806  C   HYP E  17      17.085   7.342   9.293  1.00  9.44           C
ANISOU  806  C   HYP E  17     1246   1696    642     71   -412     38       C
HETATM  807  O   HYP E  17      16.348   8.209   9.763  1.00 10.16           O
ANISOU  807  O   HYP E  17     1354   1860    646    160   -355      3       O
HETATM  808  CB  HYP E  17      18.805   8.361   7.777  1.00 10.68           C
ANISOU  808  CB  HYP E  17     1292   2008    757   -125   -399     -1       C
HETATM  809  CG  HYP E  17      18.702   9.025   6.464  1.00 11.37           C
ANISOU  809  CG  HYP E  17     1323   2131    865   -169   -372     40       C
HETATM  810  CD  HYP E  17      17.234   9.250   6.308  1.00 11.79           C
ANISOU  810  CD  HYP E  17     1410   2097    973    -62   -345    350       C
HETATM  811  OD1 HYP E  17      19.122   8.129   5.433  1.00 11.90           O
ANISOU  811  OD1 HYP E  17     1198   2476    846   -297   -270     95       O
HETATM  812  HA  HYP E  17      17.812   6.584   7.502  1.00 11.44           H
HETATM  813  HB2 HYP E  17      19.612   7.823   7.805  1.00 12.81           H
HETATM  814  HB3 HYP E  17      18.772   9.027   8.481  1.00 12.81           H
HETATM  815  HG  HYP E  17      19.137   9.887   6.557  1.00 13.63           H
HETATM  816  HD1 HYP E  17      18.441   7.530   5.377  1.00 14.27           H
HETATM  817 HD22 HYP E  17      16.982   9.301   5.372  1.00 14.14           H
HETATM  818 HD23 HYP E  17      16.961  10.091   6.705  1.00 14.14           H
ATOM    819  N   GLY E  18      17.460   6.263   9.977  1.00  9.14           N
ANISOU  819  N   GLY E  18     1248   1604    621    100   -412     17       N
ATOM    820  CA  GLY E  18      17.245   6.159  11.377  1.00  8.83           C
ANISOU  820  CA  GLY E  18     1133   1630    593     21   -346     10       C
ATOM    821  C   GLY E  18      18.012   7.164  12.186  1.00  9.68           C
ANISOU  821  C   GLY E  18     1222   1791    666    178   -287    -13       C
ATOM    822  O   GLY E  18      18.887   7.857  11.683  1.00 10.17           O
ANISOU  822  O   GLY E  18     1314   1815    736    116   -264     24       O
ATOM    823  H   GLY E  18      17.846   5.577   9.630  1.00 10.96           H
ATOM    824  HA2 GLY E  18      16.301   6.284  11.561  1.00 10.59           H
ATOM    825  HA3 GLY E  18      17.510   5.273  11.672  1.00 10.59           H
ATOM    826  N   PRO E  19      17.710   7.232  13.460  1.00 10.66           N
ANISOU  826  N   PRO E  19     1252   2082    716     90   -215   -141       N
ATOM    827  CA  PRO E  19      18.365   8.183  14.340  1.00 12.15           C
ANISOU  827  CA  PRO E  19     1381   2377    858    377   -245   -169       C
ATOM    828  C   PRO E  19      19.770   7.654  14.664  1.00 12.27           C
ANISOU  828  C   PRO E  19     1375   2204   1084    -23   -263   -135       C
ATOM    829  O   PRO E  19      20.056   6.467  14.593  1.00 11.91           O
ANISOU  829  O   PRO E  19     1371   2284    868    225   -389   -208       O
ATOM    830  CB  PRO E  19      17.471   8.186  15.594  1.00 14.28           C
ANISOU  830  CB  PRO E  19     1753   2815    859    287   -284   -342       C
ATOM    831  CG  PRO E  19      16.833   6.830  15.582  1.00 15.10           C
ANISOU  831  CG  PRO E  19     1897   2987    853    183   -180   -203       C
ATOM    832  CD  PRO E  19      16.681   6.454  14.161  1.00 12.08           C
ANISOU  832  CD  PRO E  19     1587   2267    737    176   -222     -4       C
ATOM    833  HA  PRO E  19      18.390   9.086  13.988  1.00 14.57           H
ATOM    834  HB2 PRO E  19      18.011   8.314  16.390  1.00 17.13           H
ATOM    835  HB3 PRO E  19      16.805   8.888  15.528  1.00 17.13           H
ATOM    836  HG2 PRO E  19      17.406   6.197  16.043  1.00 18.11           H
ATOM    837  HG3 PRO E  19      15.968   6.874  16.019  1.00 18.11           H
ATOM    838  HD2 PRO E  19      16.833   5.503  14.042  1.00 14.49           H
ATOM    839  HD3 PRO E  19      15.797   6.691  13.839  1.00 14.49           H
HETATM  840  N   HYP E  20      20.615   8.521  15.164  1.00 13.48           N
ANISOU  840  N   HYP E  20     1601   2208   1312    126   -437   -164       N
HETATM  841  CA  HYP E  20      21.885   8.100  15.769  1.00 12.77           C
ANISOU  841  CA  HYP E  20     1478   2136   1237    179   -568   -296       C
HETATM  842  C   HYP E  20      21.687   7.066  16.841  1.00 12.61           C
ANISOU  842  C   HYP E  20     1333   2408   1051    146   -482   -422       C
HETATM  843  O   HYP E  20      20.682   7.037  17.551  1.00 15.33           O
ANISOU  843  O   HYP E  20     1493   3198   1135     14   -378   -453       O
HETATM  844  CB  HYP E  20      22.454   9.439  16.303  1.00 14.89           C
ANISOU  844  CB  HYP E  20     1917   2332   1411   -158   -558    -13       C
HETATM  845  CG  HYP E  20      21.886  10.507  15.454  1.00 14.86           C
ANISOU  845  CG  HYP E  20     1839   2171   1637    -93   -415   -338       C
HETATM  846  CD  HYP E  20      20.490   9.988  15.248  1.00 15.01           C
ANISOU  846  CD  HYP E  20     1692   2451   1559    146   -369   -268       C
HETATM  847  OD1 HYP E  20      22.603  10.617  14.201  1.00 16.99           O
ANISOU  847  OD1 HYP E  20     1862   2704   1889   -363   -315   -287       O
HETATM  848  HA  HYP E  20      22.492   7.797  15.076  1.00 15.31           H
HETATM  849  HB2 HYP E  20      23.420   9.436  16.213  1.00 17.87           H
HETATM  850  HB3 HYP E  20      22.163   9.568  17.219  1.00 17.87           H
HETATM  851  HG  HYP E  20      21.825  11.315  15.988  1.00 17.83           H
HETATM  852  HD1 HYP E  20      23.091  11.378  14.298  1.00 20.38           H
HETATM  853 HD22 HYP E  20      20.099  10.361  14.442  1.00 18.00           H
HETATM  854 HD23 HYP E  20      19.910  10.258  15.977  1.00 18.00           H
ATOM    855  N   GLY E  21      22.639   6.162  16.971  1.00 13.04           N
ANISOU  855  N   GLY E  21     1545   2521    888     75   -477    -76       N
ATOM    856  CA  GLY E  21      22.570   5.133  17.963  1.00 14.30           C
ANISOU  856  CA  GLY E  21     1716   2862    857     99   -285   -132       C
ATOM    857  C   GLY E  21      22.738   5.662  19.380  1.00 15.51           C
ANISOU  857  C   GLY E  21     1693   3212    986    207   -233    -50       C
ATOM    858  O   GLY E  21      22.895   6.846  19.683  1.00 16.55           O
ANISOU  858  O   GLY E  21     1816   3462   1012   -179   -241   -359       O
ATOM    859  H   GLY E  21      23.346   6.130  16.483  1.00 15.64           H
ATOM    860  HA2 GLY E  21      21.709   4.691  17.904  1.00 17.16           H
ATOM    861  HA3 GLY E  21      23.271   4.483  17.797  1.00 17.16           H
ATOM    862  N   PRO E  22      22.767   4.737  20.332  1.00 17.10           N
ANISOU  862  N   PRO E  22     1841   3597   1061     20   -347    245       N
ATOM    863  CA  PRO E  22      22.876   5.110  21.757  1.00 19.25           C
ANISOU  863  CA  PRO E  22     2290   3894   1131     16   -327    403       C
ATOM    864  C   PRO E  22      24.239   5.652  22.071  1.00 20.15           C
ANISOU  864  C   PRO E  22     2234   4220   1201   -399   -298    191       C
ATOM    865  O   PRO E  22      25.233   5.433  21.397  1.00 19.86           O
ANISOU  865  O   PRO E  22     1947   4335   1264   -602   -332    166       O
ATOM    866  CB  PRO E  22      22.688   3.810  22.505  1.00 21.17           C
ANISOU  866  CB  PRO E  22     2642   4154   1247   -255   -213    473       C
ATOM    867  CG  PRO E  22      22.788   2.794  21.607  1.00 22.52           C
ANISOU  867  CG  PRO E  22     2815   4365   1376    287    136    385       C
ATOM    868  CD  PRO E  22      22.524   3.306  20.186  1.00 18.74           C
ANISOU  868  CD  PRO E  22     2024   3835   1262    183     16    381       C
ATOM    869  HA  PRO E  22      22.173   5.733  21.999  1.00 23.10           H
ATOM    870  HB2 PRO E  22      23.378   3.730  23.182  1.00 25.39           H
ATOM    871  HB3 PRO E  22      21.812   3.806  22.922  1.00 25.39           H
ATOM    872  HG2 PRO E  22      23.682   2.423  21.659  1.00 27.01           H
ATOM    873  HG3 PRO E  22      22.133   2.115  21.836  1.00 27.01           H
ATOM    874  HD2 PRO E  22      23.140   2.909  19.550  1.00 22.48           H
ATOM    875  HD3 PRO E  22      21.609   3.132  19.915  1.00 22.48           H
HETATM  876  N   HYP E  23      24.313   6.355  23.182  1.00 22.47           N
ANISOU  876  N   HYP E  23     2898   4381   1257   -760   -178   -205       N
HETATM  877  CA  HYP E  23      25.584   6.964  23.546  1.00 23.00           C
ANISOU  877  CA  HYP E  23     3083   4306   1348   -904   -402   -208       C
HETATM  878  C   HYP E  23      26.598   5.958  23.737  1.00 23.62           C
ANISOU  878  C   HYP E  23     3052   4463   1459   -791   -593     89       C
HETATM  879  O   HYP E  23      26.338   4.859  24.256  1.00 22.90           O
ANISOU  879  O   HYP E  23     2771   4320   1610   -765   -784    513       O
HETATM  880  CB  HYP E  23      25.300   7.691  24.881  1.00 26.24           C
ANISOU  880  CB  HYP E  23     3673   4894   1402   -855   -285    -91       C
HETATM  881  CG  HYP E  23      23.864   8.040  24.810  1.00 28.87           C
ANISOU  881  CG  HYP E  23     4123   5410   1436   -704    -67    -23       C
HETATM  882  CD  HYP E  23      23.272   6.859  24.104  1.00 25.42           C
ANISOU  882  CD  HYP E  23     3539   4805   1317   -642     22   -104       C
HETATM  883  OD1 HYP E  23      23.754   9.199  23.945  1.00 31.99           O
ANISOU  883  OD1 HYP E  23     4795   5828   1530   -582      4   -130       O
HETATM  884  HA  HYP E  23      25.793   7.645  22.887  1.00 27.59           H
HETATM  885  HB2 HYP E  23      25.833   8.499  24.935  1.00 31.48           H
HETATM  886  HB3 HYP E  23      25.456   7.087  25.624  1.00 31.48           H
HETATM  887  HG  HYP E  23      23.496   8.060  25.707  1.00 34.64           H
HETATM  888  HD1 HYP E  23      22.890   9.464  24.049  1.00 38.38           H
HETATM  889 HD22 HYP E  23      23.002   6.179  24.741  1.00 30.50           H
HETATM  890 HD23 HYP E  23      22.467   7.113  23.626  1.00 30.50           H
ATOM    891  N   GLY E  24      27.835   6.343  23.403  1.00 24.17           N
ANISOU  891  N   GLY E  24     3113   4610   1463   -450   -662    388       N
ATOM    892  CA  GLY E  24      28.993   5.500  23.634  1.00 25.29           C
ANISOU  892  CA  GLY E  24     3184   4831   1594    -88   -726    572       C
ATOM    893  C   GLY E  24      29.388   5.493  25.115  1.00 26.32           C
ANISOU  893  C   GLY E  24     3497   4733   1770     63   -819    582       C
ATOM    894  O   GLY E  24      29.985   4.508  25.555  1.00 28.66           O
ANISOU  894  O   GLY E  24     3572   5379   1940     89   -958    700       O
ATOM    895  H   GLY E  24      28.023   7.098  23.037  1.00 29.00           H
ATOM    896  HA2 GLY E  24      28.793   4.591  23.362  1.00 30.34           H
ATOM    897  HA3 GLY E  24      29.743   5.828  23.114  1.00 30.34           H
HETATM  898  N   NH2 E  25      28.996   6.545  25.844  1.00 27.38           N
ANISOU  898  N   NH2 E  25     3707   4870   1826   -200   -693    296       N
TER
HETATM  899  O   HOH S   1      -0.624   9.798  -3.263  1.00  9.97           O
ANISOU  899  O   HOH S   1     1229   1840    719    -11   -359     15       O
HETATM  900  O   HOH S   2      22.962   3.570   6.985  1.00 12.02           O
ANISOU  900  O   HOH S   2     1578   2109    879      7    -70     48       O
HETATM  901  O   HOH S   3      -8.709   0.295  -8.453  1.00 11.29           O
ANISOU  901  O   HOH S   3     1334   2092    863   -191   -375    102       O
HETATM  902  O   HOH S   4       7.437   7.741   6.647  1.00 11.54           O
ANISOU  902  O   HOH S   4     1325   2049   1011      7   -426   -208       O
HETATM  903  O   HOH S   5      22.594   6.996   8.521  1.00 11.06           O
ANISOU  903  O   HOH S   5     1425   1877    900     31   -241    119       O
HETATM  904  O   HOH S   6       5.828  -1.725  -5.965  1.00 11.08           O
ANISOU  904  O   HOH S   6     1155   1871   1186    239   -335    -79       O
HETATM  905  O   HOH S   7      -2.561   0.929  -2.097  1.00 10.54           O
ANISOU  905  O   HOH S   7     1462   1722    822    -85   -417    159       O
HETATM  906  O   HOH S   8      22.152  -0.124  13.352  1.00 12.84           O
ANISOU  906  O   HOH S   8     1437   2317   1124    213   -286    112       O
HETATM  907  O   HOH S   9       0.911  11.201  -4.905  1.00 13.83           O
ANISOU  907  O   HOH S   9     2046   2055   1156   -119   -249     74       O
HETATM  908  O   HOH S  10       8.483   3.991  -4.953  1.00 14.90           O
ANISOU  908  O   HOH S  10     1529   2455   1677   -377     19     61       O
HETATM  909  O   HOH S  11       0.950  -1.872  -6.206  1.00 13.34           O
ANISOU  909  O   HOH S  11     1765   1879   1426    -48   -260     53       O
HETATM  910  O   HOH S  12       5.151   9.543   2.940  1.00 11.63           O
ANISOU  910  O   HOH S  12     1557   1831   1033    -16   -555     40       O
HETATM  911  O   HOH S  13      20.596  -1.803  11.805  1.00 13.83           O
ANISOU  911  O   HOH S  13     1852   2168   1233    313   -302    301       O
HETATM  912  O   HOH S  14      25.327   6.358   8.504  1.00 13.23           O
ANISOU  912  O   HOH S  14     1381   2529   1117   -113   -270    222       O
HETATM  913  O   HOH S  15      24.888   2.569  10.614  1.00 13.42           O
ANISOU  913  O   HOH S  15     1597   2458   1046    346   -122    222       O
HETATM  914  O   HOH S  16      -8.571   5.313  -8.657  1.00 14.20           O
ANISOU  914  O   HOH S  16     2155   2129   1109    117      9    -10       O
HETATM  915  O   HOH S  17       6.559  -0.394   5.114  1.00 13.33           O
ANISOU  915  O   HOH S  17     1652   2024   1387   -312   -274   -163       O
HETATM  916  O   HOH S  18       0.391   3.169   7.010  1.00 14.55           O
ANISOU  916  O   HOH S  18     1899   2458   1171    125   -122   -150       O
HETATM  917  O   HOH S  19       8.369  -2.010   6.539  1.00 13.35           O
ANISOU  917  O   HOH S  19     1538   1974   1562   -429   -676     99       O
HETATM  918  O   HOH S  20      19.233  -0.710  15.569  1.00 18.51           O
ANISOU  918  O   HOH S  20     2114   2823   2096     -8   -219    466       O
HETATM  919  O   HOH S  21      -0.159  -2.100  -9.776  1.00 17.61           O
ANISOU  919  O   HOH S  21     2056   2855   1781    613   -791   -760       O
HETATM  920  O   HOH S  22      23.308  -1.827  15.382  1.00 27.53           O
ANISOU  920  O   HOH S  22     2754   4217   3491   1536  -1307   -996       O
HETATM  921  O   HOH S  23      28.368   9.543  25.087  1.00 22.22           O
ANISOU  921  O   HOH S  23     2767   4421   1253   -323   -162   -522       O
HETATM  922  O   HOH S  24      -9.594   2.817  -7.428  1.00 15.39           O
ANISOU  922  O   HOH S  24     1721   2814   1311     -4   -418   -409       O
HETATM  923  O   HOH S  25      30.107   2.045  14.705  1.00 17.10           O
ANISOU  923  O   HOH S  25     1854   2929   1715    563    -68    400       O
HETATM  924  O   HOH S  26      30.653   3.166  17.184  1.00 20.68           O
ANISOU  924  O   HOH S  26     2145   3574   2137    177   -316     73       O
HETATM  925  O   HOH S  27       2.362  -2.854  -4.114  1.00 13.26           O
ANISOU  925  O   HOH S  27     1885   2142   1013     99   -188     -2       O
HETATM  926  O   HOH S  28       5.337   5.236 -10.790  1.00 14.16           O
ANISOU  926  O   HOH S  28     1815   2642    924   -156   -289    195       O
HETATM  927  O   HOH S  29     -17.663   2.721 -15.187  1.00 20.19           O
ANISOU  927  O   HOH S  29     2284   3455   1934   -108   -440   -186       O
HETATM  928  O   HOH S  30       6.765  11.569   2.132  1.00 12.57           O
ANISOU  928  O   HOH S  30     1550   2120   1104    -66   -295    -33       O
HETATM  929  O   HOH S  31      18.658  -2.678  13.531  1.00 26.17           O
ANISOU  929  O   HOH S  31     3531   2744   3668    463    320   1014       O
HETATM  930  O   HOH S  32      23.949  -0.041  11.108  1.00 14.04           O
ANISOU  930  O   HOH S  32     1486   2553   1296    164   -356    262       O
HETATM  931  O   HOH S  33      15.121   8.814  12.244  1.00 16.06           O
ANISOU  931  O   HOH S  33     1830   2578   1696    414    -87   -236       O
HETATM  932  O   HOH S  34       0.433  13.312  -3.345  1.00 14.21           O
ANISOU  932  O   HOH S  34     2020   2366   1012    371   -261    180       O
HETATM  933  O   HOH S  35      -1.223   3.902   0.770  1.00 19.05           O
ANISOU  933  O   HOH S  35     1773   4256   1209    817   -209   -320       O
HETATM  934  O   HOH S  36       1.246   8.286  -2.030  1.00 10.41           O
ANISOU  934  O   HOH S  36     1372   1776    807    176   -424     60       O
HETATM  935  O   HOH S  37      21.227  12.102  12.370  1.00 15.88           O
ANISOU  935  O   HOH S  37     2107   2675   1252    199   -126     53       O
HETATM  936  O   HOH S  38      19.862  -4.823  14.525  1.00 21.22           O
ANISOU  936  O   HOH S  38     2874   2378   2810    613    -46   -502       O
HETATM  937  O   HOH S  39       2.639   1.888   8.074  1.00 16.47           O
ANISOU  937  O   HOH S  39     2020   2770   1468   -488   -309    -75       O
HETATM  938  O   HOH S  40     -11.597   5.802  -9.471  1.00 20.38           O
ANISOU  938  O   HOH S  40     3653   2506   1583   -385   -259   -687       O
HETATM  939  O   HOH S  41     -14.234   3.957 -13.364  1.00 17.02           O
ANISOU  939  O   HOH S  41     2099   2981   1385    113   -266    121       O
HETATM  940  O   HOH S  42       4.569  13.275   1.934  1.00 11.67           O
ANISOU  940  O   HOH S  42     1440   1999    993     82   -224    -82       O
HETATM  941  O   HOH S  43      -1.993   8.406 -14.993  1.00 16.70           O
ANISOU  941  O   HOH S  43     1855   2807   1684   -356   -147    118       O
HETATM  942  O  AHOH S  44      -3.714   5.108   0.446  0.76 15.66           O
ANISOU  942  O  AHOH S  44     1921   2740   1290    232   -533   -683       O
HETATM  943  O  BHOH S  44      -3.590   3.669   0.707  0.24 11.36           O
ANISOU  943  O  BHOH S  44      947   2273   1096   -197     75   -810       O
HETATM  944  O   HOH S  45      10.523  -0.540  10.090  1.00 14.04           O
ANISOU  944  O   HOH S  45     2031   2143   1162   -352   -265    314       O
HETATM  945  O   HOH S  46       4.189   0.270   6.433  1.00 15.28           O
ANISOU  945  O   HOH S  46     2292   2478   1037    183   -502   -442       O
HETATM  946  O   HOH S  47      16.043  -0.847   7.190  1.00 17.07           O
ANISOU  946  O   HOH S  47     1888   2167   2432    104   -734    123       O
HETATM  947  O   HOH S  48       6.901   4.966  10.795  1.00 13.42           O
ANISOU  947  O   HOH S  48     1656   2563    880   -252   -423    278       O
HETATM  948  O   HOH S  49     -15.487   6.351 -13.442  1.00 26.56           O
ANISOU  948  O   HOH S  49     3850   2581   3661   1301   -207  -1004       O
HETATM  949  O   HOH S  50       3.173   9.587  -5.207  1.00 15.46           O
ANISOU  949  O   HOH S  50     2514   2067   1292    215   -518    191       O
HETATM  950  O   HOH S  51      13.222   4.199  13.652  1.00 20.87           O
ANISOU  950  O   HOH S  51     1872   4624   1435    191      2   -856       O
HETATM  951  O   HOH S  52       7.568  10.459  -0.204  1.00 14.19           O
ANISOU  951  O   HOH S  52     1808   2496   1088     27   -200    116       O
HETATM  952  O   HOH S  53      -1.563  -4.388  -9.989  1.00 17.47           O
ANISOU  952  O   HOH S  53     1882   3107   1648     76     39   -297       O
HETATM  953  O   HOH S  54      -0.453   7.059 -13.208  1.00 31.22           O
ANISOU  953  O   HOH S  54     2366   4123   5372   -850  -1393   1821       O
HETATM  954  O   HOH S  55      27.544   2.688  11.182  1.00 15.37           O
ANISOU  954  O   HOH S  55     1795   2933   1111    121   -272    373       O
HETATM  955  O   HOH S  56      24.851  12.125  14.676  1.00 28.92           O
ANISOU  955  O   HOH S  56     2153   3452   5384    314  -1380   -880       O
HETATM  956  O   HOH S  57      15.344  -2.519   5.056  1.00 23.40           O
ANISOU  956  O   HOH S  57     3704   3431   1754   1645    403    710       O
HETATM  957  O   HOH S  58      -7.808  -2.210 -12.642  1.00 14.28           O
ANISOU  957  O   HOH S  58     1856   2606    964    293   -354    144       O
HETATM  958  O   HOH S  59      16.997   1.269   3.379  1.00 24.72           O
ANISOU  958  O   HOH S  59     2800   4439   2154   -922    361  -1517       O
HETATM  959  O   HOH S  60     -12.302   4.035  -7.396  1.00 22.67           O
ANISOU  959  O   HOH S  60     2495   3391   2726    509   -418   -138       O
HETATM  960  O   HOH S  61      21.321   0.292  18.018  1.00 28.58           O
ANISOU  960  O   HOH S  61     3877   4159   2825   -296   -190   1303       O
HETATM  961  O   HOH S  62      25.478   3.599   8.178  1.00 13.72           O
ANISOU  961  O   HOH S  62     1512   2472   1230     59    -17     25       O
HETATM  962  O   HOH S  63      19.685  10.369  11.083  1.00 29.70           O
ANISOU  962  O   HOH S  63     5517   2421   3346  -1425  -2185    804       O
HETATM  963  O   HOH S  64      18.914  -2.351   5.380  1.00 20.98           O
ANISOU  963  O   HOH S  64     2552   3706   1713    781    -72    180       O
HETATM  964  O  AHOH S  65      19.318  -0.007   4.544  0.65 20.55           O
ANISOU  964  O  AHOH S  65     2105   3786   1917   -987    524   -787       O
HETATM  965  O  BHOH S  65      20.048  -0.003   4.332  0.35 21.94           O
ANISOU  965  O  BHOH S  65     3502   3107   1728   -165   -167  -1253       O
HETATM  966  O   HOH S  66      24.040   3.937  25.976  1.00 28.47           O
ANISOU  966  O   HOH S  66     3833   5065   1920    245   -691    -22       O
HETATM  967  O   HOH S  67       7.916   4.328  -7.595  1.00 21.28           O
ANISOU  967  O   HOH S  67     1804   4784   1496    918   -254     39       O
HETATM  968  O   HOH S  68      18.673  11.817   9.297  1.00 29.32           O
ANISOU  968  O   HOH S  68     3376   3496   4269   -461  -1439   1522       O
HETATM  969  O   HOH S  69       2.778   5.948 -11.219  1.00 26.46           O
ANISOU  969  O   HOH S  69     1680   6451   1922     73     16   1080       O
HETATM  970  O   HOH S  70      14.996  -0.387   0.494  1.00 24.90           O
ANISOU  970  O   HOH S  70     2258   4333   2868   -439   -683   1376       O
HETATM  971  O   HOH S  71      13.855   7.006  -0.038  1.00 36.02           O
ANISOU  971  O   HOH S  71     2367   5290   6031   -729    277   1975       O
HETATM  972  O   HOH S  73      -5.196   8.413  -8.805  1.00 18.33           O
ANISOU  972  O   HOH S  73     2835   2282   1849    128   -669    -73       O
HETATM  973  O   HOH S  74       7.731  13.201  -1.568  1.00 17.80           O
ANISOU  973  O   HOH S  74     1882   3695   1187    752   -392   -297       O
HETATM  974  O   HOH S  75      11.169   3.713  -5.118  1.00 30.85           O
ANISOU  974  O   HOH S  75     1980   4531   5212    -62   -572  -2124       O
HETATM  975  O   HOH S  76     -15.058   3.687  -7.889  1.00 33.30           O
ANISOU  975  O   HOH S  76     3049   3422   6181    754    598   2049       O
HETATM  976  O   HOH S  77      -2.685   1.067   0.605  1.00 13.24           O
ANISOU  976  O   HOH S  77     1891   2095   1044    285   -412    -25       O
HETATM  977  O   HOH S  78      -7.706   8.684 -10.552  1.00 18.53           O
ANISOU  977  O   HOH S  78     2791   2173   2077    133    468   -111       O
HETATM  978  O   HOH S  79       4.690  -3.905  -4.860  1.00 12.58           O
ANISOU  978  O   HOH S  79     1660   2036   1084     49   -165   -153       O
HETATM  979  O   HOH S  80       5.399  13.013  -2.652  1.00 16.06           O
ANISOU  979  O   HOH S  80     1753   2997   1353   -141   -109    697       O
HETATM  980  O   HOH S  82      -7.697   2.922 -19.624  1.00 19.96           O
ANISOU  980  O   HOH S  82     2454   3575   1557    133   -149    502       O
HETATM  981  O   HOH S  83      29.749   8.821  16.668  1.00 18.31           O
ANISOU  981  O   HOH S  83     2236   3284   1435     18   -266    313       O
HETATM  982  O   HOH S  84      17.161   1.255   0.562  1.00 22.79           O
ANISOU  982  O   HOH S  84     1681   3117   3860   -129     21    -21       O
HETATM  983  O   HOH S  85      13.654   3.501  16.187  1.00 23.72           O
ANISOU  983  O   HOH S  85     2004   5080   1930    845    -83    491       O
HETATM  984  O   HOH S  86      25.969  10.504  16.947  1.00 21.27           O
ANISOU  984  O   HOH S  86     2538   4113   1431   -381   -197   -221       O
HETATM  985  O   HOH S  87      27.544  12.533  17.889  1.00 25.76           O
ANISOU  985  O   HOH S  87     3029   4210   2550   -859   -564   -435       O
HETATM  986  O   HOH S  88     -11.760  -4.600 -17.692  1.00 28.15           O
ANISOU  986  O   HOH S  88     3593   4982   2121  -1455    180  -1264       O
HETATM  987  O   HOH S  94      -1.095  -3.552  -5.413  1.00 14.85           O
ANISOU  987  O   HOH S  94     1954   2445   1244     31   -179    -78       O
HETATM  988  O   HOH S  95      12.900   0.754  10.907  1.00 14.69           O
ANISOU  988  O   HOH S  95     1967   2091   1524     85   -370    324       O
HETATM  989  O   HOH S  96      14.413  -1.052   3.055  1.00 17.45           O
ANISOU  989  O   HOH S  96     2039   2373   2219    439    434    120       O
HETATM  990  O   HOH S  97      -3.822  -5.004 -11.260  1.00 22.59           O
ANISOU  990  O   HOH S  97     1842   4499   2241   -261    -50  -1595       O
HETATM  991  O   HOH S  98       6.946   2.277  11.886  1.00 19.57           O
ANISOU  991  O   HOH S  98     2594   3199   1643    111    159    775       O
HETATM  992  O   HOH S  99      21.878   1.089   3.854  1.00 19.41           O
ANISOU  992  O   HOH S  99     2788   3075   1513    384   -564   -509       O
HETATM  993  O   HOH S 100      11.860   1.842  -3.408  1.00 26.58           O
ANISOU  993  O   HOH S 100     1917   4336   3847    627   -671  -1695       O
HETATM  994  O   HOH S 101      15.980   6.743   2.300  1.00 26.13           O
ANISOU  994  O   HOH S 101     2780   5135   2014    912    752   1099       O
HETATM  995  O   HOH S 102      16.677   5.405  19.002  1.00 26.21           O
ANISOU  995  O   HOH S 102     2385   5748   1827    667    -93   -724       O
HETATM  996  O   HOH S 103      19.449   5.540  19.651  1.00 29.72           O
ANISOU  996  O   HOH S 103     2052   6926   2313    433   -168   -872       O
HETATM  997  O   HOH S 113      18.338  -1.929   8.080  1.00 18.58           O
ANISOU  997  O   HOH S 113     1751   2345   2964    228   -797   -643       O
HETATM  998  O  AHOH S 114      22.240   0.002   1.392  0.73 12.41           O
ANISOU  998  O  AHOH S 114     1883   1799   1035    407   -297   -166       O
HETATM  999  O  BHOH S 114      21.252  -0.150   2.115  0.27 12.15           O
ANISOU  999  O  BHOH S 114     1764   1934    919    262   -557    295       O
HETATM 1000  O   HOH S 116     -14.052   7.586  -9.437  1.00 18.61           O
ANISOU 1000  O   HOH S 116     2594   2325   2151    -49   -960    216       O
HETATM 1001  O   HOH S 117      32.114   7.722  15.683  1.00 18.57           O
ANISOU 1001  O   HOH S 117     2937   2461   1655    -47     -4     83       O
HETATM 1002  O   HOH S 118      18.308   9.647   2.992  1.00 21.82           O
ANISOU 1002  O   HOH S 118     2809   4060   1423  -1197   -556    344       O
HETATM 1003  O   HOH S 119      16.161  10.918   9.456  1.00 24.61           O
ANISOU 1003  O   HOH S 119     3439   2103   3810    -17   -366    162       O
HETATM 1004  O   HOH S 120      -9.757  -3.843 -13.730  1.00 22.22           O
ANISOU 1004  O   HOH S 120     4255   2815   1372   -366   -816    237       O
HETATM 1005  O   HOH S 121      -7.318   7.189 -18.577  1.00 23.97           O
ANISOU 1005  O   HOH S 121     3485   3525   2099   -666   -665    844       O
HETATM 1006  O   HOH S 122      -5.657   8.833 -17.416  1.00 28.45           O
ANISOU 1006  O   HOH S 122     3342   5420   2046   -382   -678   1227       O
HETATM 1007  O   HOH S 123      17.125   3.358  -0.518  1.00 29.20           O
ANISOU 1007  O   HOH S 123     5373   3437   2286  -1377   -325    837       O
HETATM 1008  O   HOH S 124       3.278   0.678  10.392  1.00 22.24           O
ANISOU 1008  O   HOH S 124     2839   3803   1809    587    302    348       O
HETATM 1009  O   HOH S 125     -16.415   2.054 -12.769  1.00 22.52           O
ANISOU 1009  O   HOH S 125     3464   3252   1838   -171   -400    244       O
HETATM 1010  O   HOH S 127      -5.583  -3.355 -14.069  1.00 29.68           O
ANISOU 1010  O   HOH S 127     4207   3003   4067   -206   1479   -849       O
HETATM 1011  O   HOH S 143      13.171  -4.477   5.034  1.00 34.67           O
ANISOU 1011  O   HOH S 143     3184   3227   6764   -281  -2357    190       O
HETATM 1012  O   HOH S 144       0.903   5.777 -16.803  1.00 50.60           O
ANISOU 1012  O   HOH S 144     6230   7664   5331  -2634    816   -341       O
HETATM 1013  O   HOH S 150      -5.679  10.270 -10.399  1.00 54.89           O
ANISOU 1013  O   HOH S 150     7011  10679   3167   2246    894    144       O
HETATM 1014  O   HOH S 163     -10.945  -5.593 -12.406  1.00 17.58           O
ANISOU 1014  O   HOH S 163     2264   2573   1840   -200    334   -182       O
HETATM 1015  O   HOH S 164      -1.086   7.865 -11.691  1.00 44.33           O
ANISOU 1015  O   HOH S 164     3453   8230   5159   1840   1283   3344       O
HETATM 1016  O   HOH S 165      10.344  13.460  -1.543  1.00 31.43           O
ANISOU 1016  O   HOH S 165     1564   5783   4596   -421    180   -568       O
HETATM 1017  O   HOH S 168      13.343   0.486  13.581  1.00 33.40           O
ANISOU 1017  O   HOH S 168     4600   5592   2499  -2937   -973   1151       O
HETATM 1018  O   HOH S 169      11.496  -4.131   0.757  1.00 48.45           O
ANISOU 1018  O   HOH S 169     6347   9058   3004   1663   -769  -1594       O
HETATM 1019  O   HOH S 170      12.874   3.507  -4.292  1.00 43.90           O
ANISOU 1019  O   HOH S 170     7458   2833   6389  -1301   2661   -546       O
HETATM 1020  O   HOH S 171      28.829  -0.700  17.635  1.00 36.79           O
ANISOU 1020  O   HOH S 171     3559   7553   2866   2532    806   1654       O
HETATM 1021  O   HOH S 172       2.343   5.857 -14.019  1.00 40.11           O
ANISOU 1021  O   HOH S 172     4847   7094   3299    969  -1864    530       O
HETATM 1022  O   HOH S 173      -9.765  10.027 -15.099  1.00 36.67           O
ANISOU 1022  O   HOH S 173     4962   2888   6083    774  -2263    676       O
HETATM 1023  O   HOH S 174      -9.250  -7.415 -12.900  1.00 35.66           O
ANISOU 1023  O   HOH S 174     3356   5876   4315    233   -279  -2413       O
HETATM 1024  O   HOH S 175     -17.114   0.679 -19.188  1.00 37.66           O
ANISOU 1024  O   HOH S 175     4302   6021   3987  -2027   -766   -150       O
HETATM 1025  O   HOH S 176      27.018   2.336  24.046  1.00 37.39           O
ANISOU 1025  O   HOH S 176     5619   6123   2462   -885  -1504    760       O
HETATM 1026  O   HOH S 177     -15.182   5.744 -10.617  1.00 52.06           O
ANISOU 1026  O   HOH S 177     5622   6535   7625   -965  -2600    440       O
HETATM 1027  O   HOH S 178      29.317   4.595  30.879  1.00 58.27           O
ANISOU 1027  O   HOH S 178     7698   8187   6257   1894    347    340       O
HETATM 1028  O   HOH S 179      18.216   7.435   2.651  1.00 29.75           O
ANISOU 1028  O   HOH S 179     1768   6028   3508   -232   -202   1780       O
HETATM 1029  O   HOH S 180       3.826   1.939  12.072  1.00 51.91           O
ANISOU 1029  O   HOH S 180     4552   8489   6683   1097   2941   -787       O
HETATM 1030  O   HOH S 182      16.127   9.698   2.315  1.00 37.33           O
ANISOU 1030  O   HOH S 182     6681   5645   1857    419   -221    710       O
HETATM 1031  O   HOH S 183      13.215  -3.344   3.002  1.00 42.46           O
ANISOU 1031  O   HOH S 183     4067   6264   5802   1993   2165    761       O
HETATM 1032  O   HOH S 184       4.479  10.726  -2.421  1.00 49.64           O
ANISOU 1032  O   HOH S 184     6199   6582   6080  -1609   2828   1426       O
HETATM 1033  O   HOH S 185      -1.429   9.559 -10.765  1.00 36.55           O
ANISOU 1033  O   HOH S 185     6468   4356   3062  -2599   -366   1037       O
HETATM 1034  O   HOH S 187      19.399   9.320  18.585  1.00 37.42           O
ANISOU 1034  O   HOH S 187     4067   7201   2949   2246  -1107   -686       O
HETATM 1035  O   HOH S 188      22.445  -1.124  20.131  1.00 34.67           O
ANISOU 1035  O   HOH S 188     3202   5607   4363   -650   -914   2010       O
HETATM 1036  O   HOH S 189      31.956   6.048  27.151  1.00 36.34           O
ANISOU 1036  O   HOH S 189     4782   5476   3549  -1134  -2175    994       O
HETATM 1037  O   HOH S 190      25.787  -1.514  11.401  1.00 41.64           O
ANISOU 1037  O   HOH S 190     4273   4505   7043   1127    465   -843       O
HETATM 1038  O   HOH S 191      -5.759   5.121 -20.010  1.00 35.32           O
ANISOU 1038  O   HOH S 191     4629   6001   2791     82  -1453   1246       O
HETATM 1039  O   HOH S 192      13.189   0.463  16.083  1.00 37.98           O
ANISOU 1039  O   HOH S 192     6212   3738   4482  -1123   2020   -894       O
HETATM 1040  O   HOH S 193      17.849  -3.798   9.961  1.00 36.40           O
ANISOU 1040  O   HOH S 193     6120   2408   5301   -342    267    789       O
HETATM 1041  O   HOH S 194     -12.514  -3.225 -19.514  1.00 38.87           O
ANISOU 1041  O   HOH S 194     3091   6357   5320    202      2    790       O
HETATM 1042  O   HOH S 195      14.400  -0.910  14.869  1.00 38.57           O
ANISOU 1042  O   HOH S 195     3228   5032   6396    903    462   -581       O
HETATM 1043  O   HOH S 196      11.504   1.548  11.554  1.00 32.39           O
ANISOU 1043  O   HOH S 196     3786   5209   3311   1225   -788    -98       O
HETATM 1044  O   HOH S 197     -15.505   3.448 -11.138  1.00 46.51           O
ANISOU 1044  O   HOH S 197     7393   5014   5266     56   -102   -326       O
HETATM 1045  O   HOH S 198      -9.277  -4.856 -21.065  1.00 42.28           O
ANISOU 1045  O   HOH S 198     4969   5755   5341  -1819  -1382   -153       O
HETATM 1046  O   HOH S 199      34.913   2.645  16.558  1.00 39.62           O
ANISOU 1046  O   HOH S 199     5245   5820   3989   -821   -125   -535       O
HETATM 1047  O   HOH S 200     -13.173   7.465 -20.407  1.00 35.74           O
ANISOU 1047  O   HOH S 200     3659   4873   5047   -762  -1557   -433       O
HETATM 1048  O   HOH S 201      21.892   9.032  20.773  1.00 38.98           O
ANISOU 1048  O   HOH S 201     3296   6005   5510    872   -323  -1430       O
HETATM 1049  O   HOH S 202      39.604   8.383  25.341  1.00 45.10           O
ANISOU 1049  O   HOH S 202     5604   5289   6245    925   -757   -410       O
HETATM 1050  O   HOH S 203      32.335   1.456  18.815  1.00 46.02           O
ANISOU 1050  O   HOH S 203     6343   5936   5205   1523   -427   -506       O
HETATM 1051  O   HOH S 204       1.383   5.454   7.416  1.00 43.62           O
ANISOU 1051  O   HOH S 204     3317   6772   6485  -1165  -1190     -9       O
HETATM 1052  O   HOH S 205      19.266   5.100  22.349  1.00 42.45           O
ANISOU 1052  O   HOH S 205     4682   7358   4088   1061   -116   -121       O
HETATM 1053  O   HOH S 206     -23.930   6.183 -19.780  1.00 48.87           O
ANISOU 1053  O   HOH S 206     7026   5796   5747    722    928   -160       O
HETATM 1054  O   HOH S 207      -7.757   3.227 -22.241  1.00 47.37           O
ANISOU 1054  O   HOH S 207     7053   5982   4963   -177    100   1254       O
HETATM 1055  O   HOH S 208     -10.344   4.791 -26.128  1.00 50.27           O
ANISOU 1055  O   HOH S 208     7419   6204   5476    302    522   -472       O
HETATM 1056  O   HOH S 209      -2.985   5.201 -21.087  1.00 39.40           O
ANISOU 1056  O   HOH S 209     6104   4251   4615    -73  -1065    421       O
HETATM 1057  O   HOH S 210      28.344  10.120  17.593  1.00 47.49           O
ANISOU 1057  O   HOH S 210     6465   5968   5612   1963    676    694       O
HETATM 1058  O   HOH S 211     -15.578  -1.148 -19.108  1.00 41.44           O
ANISOU 1058  O   HOH S 211     4983   6366   4397  -1517  -1442   1699       O
HETATM 1059  O   HOH S 212     -12.139  -3.564 -21.904  1.00 51.86           O
ANISOU 1059  O   HOH S 212     6354   6833   6516  -1043   -609   -800       O
HETATM 1060  O   HOH S 213     -14.379   9.395 -18.372  1.00 47.75           O
ANISOU 1060  O   HOH S 213     6209   6367   5567   1397   -137  -1361       O
HETATM 1061  O   HOH S 215     -10.761   9.104 -22.921  1.00 51.71           O
ANISOU 1061  O   HOH S 215     6504   6181   6961   -221   -232   -451       O
HETATM 1062  O   HOH S 216       4.910   3.252  13.547  1.00 36.26           O
ANISOU 1062  O   HOH S 216     4538   4821   4418  -1046   1395    433       O
HETATM 1063  O   HOH S 217     -22.644   5.054 -15.500  1.00 40.23           O
ANISOU 1063  O   HOH S 217     5734   4340   5210    202   -603   -814       O
HETATM 1064  O   HOH S 218     -13.782   6.994 -25.105  1.00 41.19           O
ANISOU 1064  O   HOH S 218     5217   5340   5091    794   -467   -170       O
HETATM 1065  O   HOH S 219      34.426   9.544  29.437  1.00 34.94           O
ANISOU 1065  O   HOH S 219     4340   5187   3749  -1052    206  -1441       O
HETATM 1066  O   HOH S 220      34.754  11.671  28.401  1.00 38.25           O
ANISOU 1066  O   HOH S 220     4997   6151   3384   -987  -1226   -841       O

HETATM 1067  C1  EDO A  25     -11.751   8.740 -27.549  1.00 46.48           C
ANISOU 1067  C1  EDO A  25     7073   5488   5101     -2  -1062    -24       C
HETATM 1068  C2  EDO A  25     -11.666   8.282 -26.075  1.00 46.14           C
ANISOU 1068  C2  EDO A  25     7096   5323   5110     20  -1098    132       C
HETATM 1069  O1  EDO A  25     -11.929   7.606 -28.411  1.00 47.29           O
ANISOU 1069  O1  EDO A  25     7048   5824   5094     10  -1011   -119       O
HETATM 1070  O2  EDO A  25     -12.096   6.922 -25.945  1.00 46.85           O
ANISOU 1070  O2  EDO A  25     7144   5543   5113     74  -1119    379       O
HETATM 1071  H11 EDO A  25     -10.836   9.269 -27.823  1.00 55.77           H
HETATM 1072  H12 EDO A  25     -12.587   9.431 -27.672  1.00 55.77           H
HETATM 1073  H21 EDO A  25     -10.637   8.376 -25.721  1.00 55.36           H
HETATM 1074  H22 EDO A  25     -12.293   8.925 -25.455  1.00 55.36           H
HETATM 1075  HO1 EDO A  25     -12.027   7.908 -29.324  1.00 56.74           H
HETATM 1076  HO2 EDO A  25     -12.120   6.680 -25.009  1.00 56.21           H

END
